# Supplementary material for: Linker Histone H1.5 Contributes to Centromere Integrity in Human Cells
Source: bioRxiv. 2025 Jun 3:2025.06.03.657682. Preprint. [Version 1] doi: 10.1101/2025.06.03.657682 (PMC12191105; doi:10.1101/2025.06.03.657682)
Supplement: Supplement 1 [file media-1.xlsx]

## Sheet: up-regulated
ensg	baseMean	log2FoldChange	lfcSE	stat	pvalue	padj	geneSymbol	loc	biotype	siScr_r1	siScr_r2	siHI1_0_r1	siHI1_0_r2
ENSG00000207389	39.44	7.21933	1.91764	3.76469	0.000166754	0.00143091	RNU1-4	chr1:16740516-16740679	snRNA	0	1.01406	31.1554	121.863
ENSG00000239888	11.787	7.03977	1.6655	4.22683	2.37004e-05		RN7SL792P	chr17:15408384-15408688	misc_RNA	0	0	22.9566	26.8099
ENSG00000093134	9.14313	6.96767	3.14445	2.21586	0.0267009		VNN3	chr6:132722787-132736935	protein_coding	0	0	18.0373	29.2472
ENSG00000238241	9.92419	6.42478	1.77081	3.62817	0.000285442		CCR12P	chr13:99404684-99417224	transcribed_unprocessed_pseudogene	0	0	27.056	4.87453
ENSG00000151834	5.87954	6.23576	1.97949	3.15019	0.00163165		GABRA2	chr4:46243548-46475230	protein_coding	0	0	11.4783	17.0609
ENSG00000269891	5.55604	6.23496	1.90232	3.27756	0.00104709		ARHGAP19-SLIT1	chr10:97153045-97292637	protein_coding	0	0	11.4783	17.0609
ENSG00000280294	5.1936	6.17884	1.89899	3.25374	0.00113896		AC011008.2	chr8:10856085-10859436	TEC	0	0	13.9379	13.405
ENSG00000107562	8.93007	6.16112	1.74799	3.52468	0.000423995		CXCL12	chr10:44370165-44386493	protein_coding	0	0	14.7578	12.1863
ENSG00000241469	4.37892	6.07301	2.01842	3.0088	0.00262281		LINC00635	chr3:107840228-107882250	lncRNA	0	0	15.5777	9.74907
ENSG00000225280	5.43973	5.99801	1.90706	3.14516	0.00165996		AL158013.1	chr20:21397740-21400391	lncRNA	0	0	13.1181	10.9677
ENSG00000268117	4.25224	5.95722	2.07049	2.87721	0.0040121		VN1R84P	chr19:21719801-21720035	unprocessed_pseudogene	0	0	6.55903	17.0609
ENSG00000134249	6.96375	5.94984	1.82105	3.26726	0.00108593		ADAM30	chr1:119893533-119896515	protein_coding	0	0	6.55903	17.0609
ENSG00000287960	5.11314	5.8713	1.93409	3.03569	0.00239987		AC008567.3	chr19:9507820-9514539	lncRNA	0	0	12.2982	9.74907
ENSG00000168081	4.4666	5.85586	2.00162	2.92556	0.00343835		PNOC	chr8:28316986-28343355	protein_coding	0	0	7.37891	14.6236
ENSG00000240663	61.6459	5.82253	0.828144	7.03081	2.05332e-12	7.36281e-11	RN7SL310P	chr18:50206998-50207278	misc_RNA	0	4.05623	103.305	129.175
ENSG00000233928	7.19092	5.81676	1.79405	3.24226	0.00118586		AL591501.1	chrX:33726337-34346527	lncRNA	0	0	11.4783	9.74907
ENSG00000249405	5.94245	5.7828	1.99349	2.90084	0.00372167		AC022441.1	chr5:50858760-50860020	lncRNA	0	0	18.0373	2.43727
ENSG00000275110	5.20545	5.75624	1.9792	2.90836	0.00363331		AL928646.1	chrX:109054542-109054590	miRNA	0	0	2.45964	18.2795
ENSG00000244514	4.07847	5.6424	2.14911	2.62546	0.0086533		RN7SL125P	chr17:48765554-48765847	misc_RNA	0	0	11.4783	7.3118
ENSG00000231419	3.45254	5.64223	2.17053	2.59947	0.0093368		LINC00689	chr7:159006522-159030195	lncRNA	0	0	11.4783	7.3118
ENSG00000279016	4.27475	5.56876	2.1479	2.59266	0.00952378		AC093648.1	chr4:148819351-148819956	TEC	0	0	8.19879	9.74907
ENSG00000236980	4.41828	5.5567	1.97896	2.80788	0.00498682		C3orf84	chr3:49177634-49191858	protein_coding	0	0	5.73915	12.1863
ENSG00000167914	4.98784	5.55143	1.95611	2.83799	0.0045398		GSDMA	chr17:39953263-39977768	protein_coding	0	0	11.4783	6.09317
ENSG00000183690	5.56946	5.53601	1.94022	2.85329	0.00432695		EFHC2	chrX:44147872-44343672	protein_coding	0	0	14.7578	2.43727
ENSG00000266242	6.42425	5.52435	1.83545	3.00981	0.00261411		GRAMD4P7	chr18:14485806-14487501	processed_pseudogene	0	0	6.55903	10.9677
ENSG00000249773	4.93081	5.51118	1.9281	2.85835	0.00425849		AC092647.5	chr7:55887277-55955239	protein_coding	0	0	9.83855	7.3118
ENSG00000278737	3.28068	5.49223	2.3425	2.3446	0.0190474		AC013553.4	chr15:65083042-65083663	lncRNA	0	0	15.5777	1.21863
ENSG00000249790	5.24685	5.4849	1.94089	2.82598	0.00471369		AC092490.1	chr12:8788253-8795789	lncRNA	0	0	4.91927	12.1863
ENSG00000231013	3.67006	5.42647	2.06469	2.62822	0.00858331		SCTR-AS1	chr2:119476428-119487346	lncRNA	0	0	6.55903	9.74907
ENSG00000283913	6.17793	5.42362	1.92617	2.81575	0.00486641		AL512662.1	chr10:79904898-79951029	lncRNA	0	0	12.2982	3.6559
ENSG00000165623	4.39522	5.39429	1.98996	2.71075	0.0067131		UCMA	chr10:13221766-13234374	protein_coding	0	0	7.37891	8.53044
ENSG00000198685	4.96894	5.3778	1.94612	2.76334	0.0057213		LINC01565	chr3:128572000-128576086	lncRNA	0	0	10.6584	4.87453
ENSG00000165066	3.15356	5.33703	2.29815	2.32232	0.020216		NKX6-3	chr8:41645177-41650817	protein_coding	0	0	11.4783	3.6559
ENSG00000265018	5.59685	5.32987	1.91823	2.77854	0.00546036		AGAP12P	chr10:48009873-48031640	transcribed_unprocessed_pseudogene	0	0	3.27952	12.1863
ENSG00000266718	4.67187	5.29796	1.97716	2.67958	0.00737147		AC079336.5	chr17:32495536-32500910	lncRNA	0	0	9.83855	4.87453
ENSG00000127241	4.04068	5.2968	2.02349	2.61766	0.00885361		MASP1	chr3:187217282-187291980	protein_coding	0	0	9.83855	4.87453
ENSG00000259198	2.76777	5.29213	2.32021	2.28089	0.0225552		AC020658.2	chr15:40312615-40316634	lncRNA	0	0	9.83855	4.87453
ENSG00000162367	2.44472	5.27329	2.46265	2.14131	0.0322491		TAL1	chr1:47216290-47232220	protein_coding	0	0	4.91927	9.74907
ENSG00000267391	4.35935	5.26658	1.99749	2.6366	0.00837404		MIR122HG	chr18:58445788-58453766	lncRNA	0	0	4.91927	9.74907
ENSG00000234213	3.11088	5.22196	2.2261	2.34579	0.0189867		FHP1	chr13:42255873-42256575	processed_pseudogene	0	0	11.4783	2.43727
ENSG00000129151	3.96304	5.21758	2.05401	2.5402	0.011079		BBOX1	chr11:27040725-27127809	protein_coding	0	0	3.27952	10.9677
ENSG00000279486	2.31181	5.1981	2.49891	2.08014	0.0375123		OR2AG1	chr11:6783020-6791558	protein_coding	0	0	6.55903	7.3118
ENSG00000122254	2.31181	5.1981	2.49891	2.08014	0.0375123		HS3ST2	chr16:22814162-22916338	protein_coding	0	0	6.55903	7.3118
ENSG00000137273	5.10522	5.18073	1.94899	2.65816	0.0078569		FOXF2	chr6:1389576-1395603	protein_coding	0	0	9.83855	3.6559
ENSG00000223841	2.30435	5.18047	2.58779	2.00189	0.0452967		AC006484.1	chr10:57955295-57957178	processed_pseudogene	0	0	1.63976	12.1863
ENSG00000227890	3.41419	5.17082	2.18653	2.36485	0.0180375		PSMA2P3	chr2:202179297-202179971	processed_pseudogene	0	0	1.63976	12.1863
ENSG00000125879	3.36046	5.16049	2.10224	2.45476	0.014098		OTOR	chr20:16748358-16770062	protein_coding	0	0	7.37891	6.09317
ENSG00000257912	3.35146	5.1454	2.12462	2.42179	0.0154441		LINC02258	chr12:87795733-87802028	lncRNA	0	0	4.91927	8.53044
ENSG00000279431	3.93418	5.13988	2.07074	2.48215	0.0130593		AC011840.5	chr17:30551193-30551802	TEC	0	0	10.6584	2.43727
ENSG00000221466	2.9705	5.12156	2.2088	2.31871	0.020411		MIR548AJ2	chrX:38023895-38023986	miRNA	0	0	8.19879	4.87453
ENSG00000252231	2.80898	5.10762	2.22418	2.29641	0.0216526		RNA5SP67	chr1:173921070-173921200	rRNA_pseudogene	0	0	5.73915	7.3118
ENSG00000277587	2.17143	5.09911	2.58234	1.97461	0.0483122		AC008759.3	chr19:9721903-9722410	lncRNA	0	0	3.27952	9.74907
ENSG00000141161	2.80788	5.09362	2.22866	2.28551	0.022283		UNC45B	chr17:35147817-35189345	protein_coding	0	0	3.27952	9.74907
ENSG00000255622	3.12348	5.09233	2.17561	2.34065	0.0192504		PCDHB17P	chr5:141155996-141159061	transcribed_unprocessed_pseudogene	0	0	3.27952	9.74907
ENSG00000245105	3.12874	5.09233	2.17553	2.34073	0.019246		A2M-AS1	chr12:9065163-9068689	lncRNA	0	0	3.27952	9.74907
ENSG00000240567	2.48856	5.08776	2.51685	2.02148	0.0432303		LINC02067	chr3:161426427-161448242	lncRNA	0	0	0.819879	12.1863
ENSG00000154316	4.81757	5.06839	1.94386	2.60739	0.00912359		TDH	chr8:11339637-11368452	transcribed_unitary_pseudogene	0	0	6.55903	6.09317
ENSG00000232002	2.2665	5.0674	2.42486	2.08977	0.0366384		LINC01880	chr2:242047695-242084233	lncRNA	0	0	6.55903	6.09317
ENSG00000250471	3.00328	5.04218	2.21518	2.27619	0.0228346		GMPSP1	chr4:8174421-8174999	processed_pseudogene	0	0	9.83855	2.43727
ENSG00000247011	2.67716	5.03753	2.42464	2.07764	0.0377424		AC005920.1	chr17:50934989-50944713	lncRNA	0	0	9.83855	2.43727
ENSG00000268866	2.36156	5.03679	2.46892	2.04008	0.0413423		AC020915.3	chr19:58224506-58225469	processed_pseudogene	0	0	9.83855	2.43727
ENSG00000248552	2.83386	5.02674	2.23518	2.24892	0.0245178		AC074344.1	chr4:159375099-159375322	processed_pseudogene	0	0	7.37891	4.87453
ENSG00000280660	2.99056	5.01088	2.17786	2.30083	0.0214013		AL157396.1	chr10:93762453-93771991	lncRNA	0	0	4.91927	7.3118
ENSG00000244139	3.46395	5.01025	2.12215	2.36094	0.0182288		RN7SL397P	chr3:120121909-120122206	misc_RNA	0	0	4.91927	7.3118
ENSG00000251443	3.31142	5.01014	2.11303	2.37107	0.0177369		LINC02160	chr5:33229516-33284642	lncRNA	0	0	4.91927	7.3118
ENSG00000124249	2.51081	4.99798	2.32329	2.15125	0.0314564		KCNK15	chr20:44745865-44752313	protein_coding	0	0	2.45964	9.74907
ENSG00000213954	5.9433	4.96798	1.87356	2.65162	0.00801055		ATP5PDP3	chr9:14068932-14069417	processed_pseudogene	0	0	5.73915	6.09317
ENSG00000276717	2.87036	4.95156	2.42449	2.04231	0.0411209		PRSS47	chr9:92177235-92191156	transcribed_unprocessed_pseudogene	0	0	11.4783	0
ENSG00000287657	4.18275	4.94834	2.08438	2.37401	0.0175961		AC068228.3	chr8:123157729-123165173	lncRNA	0	0	3.27952	8.53044
ENSG00000187758	5.62661	4.94056	1.90799	2.58941	0.00961414		ADH1A	chr4:99276369-99291003	protein_coding	0	0	3.27952	8.53044
ENSG00000242052	2.8719	4.93836	2.40874	2.05018	0.0403466		RPL10P7	chr3:119635526-119636150	processed_pseudogene	0	0	9.01867	2.43727
ENSG00000253795	4.45667	4.9279	1.98494	2.48265	0.0130411		MTND1P5	chr8:103085651-103086590	processed_pseudogene	0	0	6.55903	4.87453
ENSG00000279295	4.91164	4.92769	1.99945	2.46452	0.0137198		AP001541.1	chr11:79966805-79968708	TEC	0	0	6.55903	4.87453
ENSG00000286412	3.01017	4.92462	2.35326	2.09268	0.0363779		AC007682.1	chr2:51011777-51016950	lncRNA	0	0	6.55903	4.87453
ENSG00000237833	2.85238	4.9245	2.37534	2.07318	0.0381557		ETS2P1	chrX:135583651-135585160	processed_pseudogene	0	0	6.55903	4.87453
ENSG00000108622	2.38052	4.90911	2.32636	2.11021	0.0348403		ICAM2	chr17:64002594-64020634	protein_coding	0	0	4.09939	7.3118
ENSG00000164756	3.97692	4.90458	2.04811	2.39468	0.0166348		SLC30A8	chr8:116950273-117176714	protein_coding	0	0	4.09939	7.3118
ENSG00000263860	4.13208	4.90383	2.01767	2.43044	0.0150806		AC011840.3	chr17:30550493-30551189	lncRNA	0	0	4.09939	7.3118
ENSG00000255982	2.52933	4.897	2.48782	1.96839	0.0490235		NXPE2P1	chr11:114512706-114513431	processed_pseudogene	0	0	1.63976	9.74907
ENSG00000288547	2.53986	4.89698	2.48708	1.96896	0.0489572		C3orf36	chr3:133928145-133929812	lncRNA	0	0	1.63976	9.74907
ENSG00000124227	4.22189	4.88577	2.01525	2.4244	0.0153338		ANKRD60	chr20:58218495-58228653	protein_coding	0	0	7.37891	3.6559
ENSG00000252081	2.78482	4.86263	2.25664	2.15481	0.0311769		RNU6-277P	chr11:105974826-105974931	snRNA	0	0	4.91927	6.09317
ENSG00000285952	3.26085	4.86204	2.15447	2.25672	0.0240256		AC020663.4	chr16:4777939-4801423	lncRNA	0	0	4.91927	6.09317
ENSG00000239922	3.83983	4.84063	2.07528	2.33252	0.0196736		AC092958.1	chr3:147939905-148007127	lncRNA	0	0	8.19879	2.43727
ENSG00000231355	3.35591	4.83693	2.179	2.21979	0.0264327		AP000302.1	chr21:33482499-33484258	lncRNA	0	0	8.19879	2.43727
ENSG00000263445	3.72941	4.82752	2.30615	2.09332	0.0363205		MIR4450	chr4:76573568-76573632	miRNA	0	0	0	10.9677
ENSG00000258304	2.88406	4.81619	2.19213	2.19704	0.0280177		AC233290.2	chr12:76115711-76116100	processed_pseudogene	0	0	5.73915	4.87453
ENSG00000236876	2.88033	4.7954	2.20653	2.17328	0.0297595		TMSB4XP1	chr1:42500205-42500339	processed_pseudogene	0	0	3.27952	7.3118
ENSG00000250243	3.77337	4.79361	2.1251	2.25572	0.0240883		AC110296.1	chr4:21304468-21350673	lncRNA	0	0	9.01867	1.21863
ENSG00000265810	2.56101	4.78178	2.40353	1.98948	0.046648		MIR3907	chr7:151433489-151433639	miRNA	0	0	0.819879	9.74907
ENSG00000280115	3.0344	4.77673	2.26759	2.10652	0.0351591		AC136603.1	chr16:78872739-78873505	TEC	0	0	0.819879	9.74907
ENSG00000286971	2.97013	4.76879	2.20745	2.16032	0.0307481		AC012508.3	chr2:127024866-127033948	lncRNA	0	0	6.55903	3.6559
ENSG00000268847	2.49937	4.76761	2.28879	2.08302	0.0372491		SIGLEC31P	chr19:56589495-56590281	unprocessed_pseudogene	0	0	6.55903	3.6559
ENSG00000174325	2.49674	4.76761	2.28896	2.08287	0.0372627		DIRC1	chr2:188734155-188790104	lncRNA	0	0	6.55903	3.6559
ENSG00000260785	2.49674	4.76761	2.28896	2.08287	0.0372627		CASC17	chr17:71097774-71202203	lncRNA	0	0	6.55903	3.6559
ENSG00000231809	3.85945	4.74067	2.24335	2.11321	0.0345828		NANOGP9	chrX:65772741-65773632	processed_pseudogene	0	0	9.83855	0
ENSG00000234015	3.11784	4.72681	2.2772	2.07571	0.0379206		LINC02530	chr6:12582915-12585404	lncRNA	0	0	1.63976	8.53044
ENSG00000170128	2.58808	4.71813	2.29327	2.05738	0.0396497		GPR25	chr1:200872981-200874178	protein_coding	0	0	7.37891	2.43727
ENSG00000153292	9.09615	4.69752	1.77103	2.65242	0.00799176		ADGRF1	chr6:46997708-47042350	protein_coding	0	0	4.91927	4.87453
ENSG00000267909	5.1091	4.69732	2.03164	2.31208	0.0207733		CCDC177	chr14:69569799-69574871	protein_coding	0	0	4.91927	4.87453
ENSG00000175336	3.54693	4.69729	2.0969	2.24011	0.0250835		APOF	chr12:56360568-56362857	protein_coding	0	0	4.91927	4.87453
ENSG00000159650	2.75004	4.69725	2.23826	2.09861	0.0358511		UROC1	chr3:126481166-126517773	protein_coding	0	0	4.91927	4.87453
ENSG00000253357	2.42655	4.69723	2.2999	2.04236	0.0411157		AC008708.1	chr5:167721363-167729124	lncRNA	0	0	4.91927	4.87453
ENSG00000265743	2.26875	4.69722	2.3418	2.00582	0.0448753		AC138207.5	chr17:30964935-30965500	lncRNA	0	0	4.91927	4.87453
ENSG00000223865	2.67196	4.62181	2.26439	2.04108	0.0412424		HLA-DPB1	chr6:33075990-33089696	protein_coding	0	0	3.27952	6.09317
ENSG00000249158	4.37132	4.60067	2.02956	2.26683	0.0234004		PCDHA11	chr5:140868183-141012347	protein_coding	0	0	6.55903	2.43727
ENSG00000081818	4.05046	4.59949	2.05645	2.23661	0.0253116		PCDHB4	chr5:141121818-141125623	protein_coding	0	0	6.55903	2.43727
ENSG00000229831	2.4567	4.59138	2.32453	1.97519	0.048247		AC108039.2	chr2:61820208-61820566	processed_pseudogene	0	0	6.55903	2.43727
ENSG00000125816	3.07889	4.56709	2.20138	2.07465	0.0380192		NKX2-4	chr20:21395365-21397526	protein_coding	0	0	4.09939	4.87453
ENSG00000234426	2.92899	4.56703	2.19008	2.08533	0.0370398		AL139042.1	chr6:88177804-88442928	lncRNA	0	0	4.09939	4.87453
ENSG00000258609	3.55755	4.56646	2.10398	2.17039	0.0299769		LINC-ROR	chr18:57054558-57072119	lncRNA	0	0	4.09939	4.87453
ENSG00000243025	3.87841	4.56606	2.05305	2.22404	0.026146		MTAPP1	chr3:158609610-158610857	processed_pseudogene	0	0	4.09939	4.87453
ENSG00000124429	3.02406	4.53979	2.23384	2.03228	0.0421254		POF1B	chrX:85277396-85379717	protein_coding	0	0	7.37891	1.21863
ENSG00000258461	3.96448	4.51367	2.07124	2.17921	0.029316		AC012651.1	chr15:42348103-42412317	protein_coding	0	0	4.91927	3.6559
ENSG00000272745	3.64625	4.51306	2.11847	2.13034	0.0331436		AC004948.1	chr7:7619872-7620543	lncRNA	0	0	4.91927	3.6559
ENSG00000198488	4.11328	4.47884	2.12215	2.11052	0.0348139		B3GNT6	chr11:77034398-77041973	protein_coding	0	0	2.45964	6.09317
ENSG00000147223	19.7307	4.47292	1.62224	2.75725	0.00582892	0.0298758	RIPPLY1	chrX:106900063-106903341	protein_coding	0	1.01406	17.2175	4.87453
ENSG00000258829	3.27473	4.45724	2.1536	2.06967	0.0384833		AC026888.1	chr14:79072132-79074767	lncRNA	0	0	5.73915	2.43727
ENSG00000227160	2.79498	4.42358	2.23436	1.9798	0.0477258		THEM7P	chr11:32112049-32343409	transcribed_unitary_pseudogene	0	0	3.27952	4.87453
ENSG00000251320	3.11847	4.42328	2.21188	1.99979	0.0455234		AC011352.3	chr5:147887112-147887704	lncRNA	0	0	3.27952	4.87453
ENSG00000279914	3.2789	4.42301	2.19258	2.01727	0.0436676		AL008638.5	chr22:27040197-27041494	lncRNA	0	0	3.27952	4.87453
ENSG00000147647	5.31938	4.42288	2.11871	2.08753	0.0368402		DPYS	chr8:104330324-104467055	protein_coding	1.03868	0	1.63976	20.7168
ENSG00000230650	3.91535	4.4212	2.08318	2.12233	0.0338097		AC140479.2	chr2:110360608-110363737	processed_pseudogene	0	0	3.27952	4.87453
ENSG00000274979	3.91009	4.42078	2.06183	2.14411	0.0320244		AC020656.2	chr12:69326574-69331882	lncRNA	0	0	3.27952	4.87453
ENSG00000280140	4.06262	4.42028	2.0384	2.1685	0.0301205		AC098679.3	chr4:158111361-158111931	TEC	0	0	3.27952	4.87453
ENSG00000229022	4.21515	4.42019	2.03417	2.17297	0.0297829		AL365366.1	chr1:241831935-241832787	processed_pseudogene	0	0	3.27952	4.87453
ENSG00000223593	4.62318	4.40609	2.06177	2.13704	0.0325945		AL356806.1	chr14:34416687-34417602	processed_pseudogene	0	0	6.55903	1.21863
ENSG00000180116	3.26201	4.38964	2.22296	1.97468	0.0483044		C12orf40	chr12:39626167-39908300	protein_coding	0	0	0.819879	7.3118
ENSG00000215467	3.83836	4.36398	2.06328	2.11507	0.0344242		RPL27AP	chr20:43652523-43653291	processed_pseudogene	0	0	4.09939	3.6559
ENSG00000187094	13.1741	4.32928	1.72052	2.51626	0.0118607	0.0531611	CCK	chr3:42257825-42266185	protein_coding	0	0	4.91927	2.43727
ENSG00000050030	5.03954	4.30994	1.96858	2.18936	0.0285708		NEXMIF	chrX:74732856-74925472	protein_coding	0	0	4.91927	2.43727
ENSG00000266984	4.08535	4.27621	2.04397	2.09211	0.0364291		POLR3GP2	chr18:48478561-48479228	processed_pseudogene	1.03868	0	17.2175	2.43727
ENSG00000269067	3.67902	4.22176	2.08173	2.02801	0.0425592		ZNF728	chr19:22974883-23003176	protein_coding	0	1.01406	8.19879	10.9677
ENSG00000205086	5.82371	4.20377	2.05796	2.04269	0.0410835		C2orf91	chr2:41935368-41956806	lncRNA	0	0	0	7.3118
ENSG00000148346	16.8352	4.20219	1.07728	3.90073	9.59032e-05	0.000885853	LCN2	chr9:128149071-128153453	protein_coding	0	4.05623	40.9939	34.1217
ENSG00000224648	4.92505	4.18215	2.11229	1.97992	0.047713		LINC01627	chr9:37383178-37384434	lncRNA	0	0	6.55903	0
ENSG00000112303	31.1004	4.17285	0.744485	5.60502	2.08229e-08	4.19983e-07	VNN2	chr6:132743870-132763459	protein_coding	6.23209	2.02812	62.3108	86.523
ENSG00000070985	18.2082	4.15863	1.23881	3.35696	0.000788043	0.0055491	TRPM5	chr11:2404515-2423045	protein_coding	0	3.04217	19.6771	35.3404
ENSG00000253105	16.0498	4.12073	1.62548	2.53509	0.0112419	0.0509787	AP003548.1	chr8:96370800-96387438	lncRNA	0	1.01406	8.19879	9.74907
ENSG00000109943	5.05697	4.06602	1.99295	2.04021	0.0413297		CRTAM	chr11:122838500-122872643	protein_coding	0	0	1.63976	4.87453
ENSG00000231206	9.8529	4.06046	1.38234	2.93738	0.00330993		HNRNPA1P25	chrX:74473017-74473953	processed_pseudogene	0	2.02812	14.7578	19.4981
ENSG00000241213	4.00323	3.9981	1.97998	2.01926	0.04346		LINC02024	chr3:117678693-117691005	lncRNA	0	1.01406	9.01867	7.3118
ENSG00000267771	6.21957	3.96118	1.85842	2.13147	0.0330502		AC011447.4	chr19:20206844-20206954	unprocessed_pseudogene	1.03868	0	4.09939	12.1863
ENSG00000239722	4.08821	3.9539	1.99175	1.98514	0.0471291		IMP3P2	chr7:128693450-128693924	processed_pseudogene	0	1.01406	7.37891	8.53044
ENSG00000248283	5.23438	3.93402	1.98614	1.98074	0.0476203		CCNL2P1	chr4:42561457-42562425	processed_pseudogene	0	0	3.27952	2.43727
ENSG00000234168	8.74453	3.91738	1.43714	2.72582	0.00641423		LINC01039	chr13:99577112-99580368	lncRNA	2.07736	0	10.6584	20.7168
ENSG00000265670	5.32524	3.82266	1.89389	2.01842	0.0435475		AC016382.1	chr18:30954820-30980917	lncRNA	0	1.01406	4.91927	9.74907
ENSG00000225174	5.32671	3.81812	1.8874	2.02295	0.0430785		OSTM1-AS1	chr6:108123457-108159392	lncRNA	1.03868	0	4.91927	9.74907
ENSG00000249290	4.93259	3.80392	1.92461	1.97646	0.0481026		AC010181.1	chr3:140449435-140460351	lncRNA	1.03868	0	8.19879	6.09317
ENSG00000261706	9.69839	3.79243	1.4144	2.68129	0.00733381		LINC00165	chr21:44994362-44995185	lncRNA	2.07736	0	13.9379	14.6236
ENSG00000283511	50.0748	3.74127	0.664636	5.62906	1.81199e-08	3.71341e-07	AC137936.2	chr3:58180009-58187495	transcribed_unitary_pseudogene	9.34814	4.05623	91.0065	87.7416
ENSG00000124107	12.6466	3.71905	1.08607	3.4243	0.000616381	0.00449357	SLPI	chr20:45252239-45254564	protein_coding	2.07736	2.02812	15.5777	38.9963
ENSG00000279622	19.9984	3.69962	0.980818	3.77197	0.000161963	0.0013959	AC025280.2	chr16:84917377-84924808	lncRNA	4.15473	0	22.1367	31.6845
ENSG00000213640	7.33075	3.65032	1.45718	2.50506	0.0122431		EEF1DP4	chr7:64862999-64864370	processed_pseudogene	0	2.02812	12.2982	13.405
ENSG00000173432	78.3693	3.5731	0.446305	8.00595	1.18549e-15	6.2573e-14	SAA1	chr11:18266260-18269977	protein_coding	8.30946	22.3093	188.572	176.702
ENSG00000171811	7.81834	3.47925	1.43676	2.42158	0.015453		CFAP46	chr10:132808392-132942823	protein_coding	2.07736	0	13.1181	9.74907
ENSG00000259452	6.47377	3.45195	1.47592	2.33884	0.0193437		AC009269.1	chr15:70791013-70791486	processed_pseudogene	1.03868	1.01406	11.4783	10.9677
ENSG00000271353	7.48103	3.4467	1.48879	2.31511	0.0206072		AC012468.1	chr10:119562101-119562530	processed_pseudogene	2.07736	0	5.73915	17.0609
ENSG00000204421	16.2643	3.44335	0.958809	3.59128	0.00032906	0.00259482	LY6G6C	chr6:31718648-31721746	protein_coding	2.07736	3.04217	19.6771	36.559
ENSG00000118972	35.0972	3.43639	0.674404	5.09544	3.47925e-07	5.63174e-06	FGF23	chr12:4368227-4379712	protein_coding	9.34814	3.04217	71.3295	62.1503
ENSG00000107159	116.26	3.43589	0.340631	10.0868	6.31646e-24	7.70488e-22	CA9	chr9:35673918-35681159	protein_coding	25.9671	25.3515	268.1	287.598
ENSG00000188800	14.9024	3.40767	0.999622	3.40896	0.000652106	0.00471358	TMCO2	chr1:40245947-40251684	protein_coding	6.23209	0	24.5964	41.4335
ENSG00000284700	10.0134	3.39354	1.32428	2.56256	0.0103904		AL049637.1	chr1:50423609-50425316	lncRNA	3.11605	0	21.3168	10.9677
ENSG00000288611	6.09933	3.39026	1.55757	2.17663	0.0295083		NPBWR1	chr8:52939182-52943734	protein_coding	0	2.02812	13.9379	7.3118
ENSG00000256473	4.82796	3.38038	1.63392	2.06888	0.0385572		AC087260.1	chr12:23637973-23638487	lncRNA	0	2.02812	11.4783	9.74907
ENSG00000236511	8.64668	3.37981	1.40869	2.39926	0.0164283		LINC01231	chr9:3181342-3200445	lncRNA	0	2.02812	11.4783	9.74907
ENSG00000125730	17976.4	3.37167	0.084552	39.8769	0	0	C3	chr19:6677704-6730562	protein_coding	3797.42	3838.21	40744.7	38287
ENSG00000178217	17.4572	3.36806	1.07279	3.13954	0.0016921	0.010641	SH2D4B	chr10:80537902-80646560	protein_coding	0	4.05623	29.5156	12.1863
ENSG00000253224	12.0438	3.36207	1.25223	2.68487	0.00725589		PGAM5P1	chr5:109884610-109885423	processed_pseudogene	2.07736	1.01406	26.2361	4.87453
ENSG00000235779	8.13458	3.34932	1.35189	2.47751	0.0132303		AC079779.3	chr2:290941-314373	lncRNA	3.11605	0	18.0373	13.405
ENSG00000287037	9.16215	3.33865	1.42607	2.34116	0.0192239		AC097709.1	chr4:73997933-74007682	lncRNA	2.07736	0	15.5777	4.87453
ENSG00000279306	7.14623	3.32152	1.51357	2.19449	0.0282		AL139288.2	chr1:228486188-228487120	TEC	0	2.02812	4.91927	15.8422
ENSG00000131398	6.77317	3.31027	1.53843	2.15173	0.031419		KCNC3	chr19:50311937-50333515	protein_coding	0	2.02812	8.19879	12.1863
ENSG00000280105	10.8771	3.30867	1.17539	2.81495	0.0048785		AC009487.3	chr2:161433874-161437458	TEC	2.07736	2.02812	32.7952	7.3118
ENSG00000261424	4.6958	3.29806	1.64925	1.99973	0.0455295		ATP5PBP7	chr16:75709056-75709815	processed_pseudogene	2.07736	0	8.19879	12.1863
ENSG00000265972	2493.79	3.28718	0.423784	7.75673	8.71494e-15	4.14512e-13	TXNIP	chr1:145992435-145996579	protein_coding	316.798	316.386	3832.93	2347.09
ENSG00000125998	8.67845	3.25988	1.42876	2.28161	0.0225123		FAM83C	chr20:35285731-35292425	protein_coding	0	2.02812	9.83855	9.74907
ENSG00000265799	12.5721	3.25637	1.14874	2.83474	0.00458623	0.0244964	AC090844.3	chr17:40012226-40014705	lncRNA	1.03868	2.02812	14.7578	14.6236
ENSG00000134256	31.3905	3.23826	0.661818	4.89297	9.93249e-07	1.44614e-05	CD101	chr1:117001750-117036476	protein_coding	4.15473	7.09841	51.6524	54.8385
ENSG00000236296	10.1677	3.23609	1.11444	2.90379	0.00368677		GUSBP5	chr4:143559472-143561460	transcribed_processed_pseudogene	2.07736	2.02812	18.0373	20.7168
ENSG00000287552	4.97398	3.21054	1.61245	1.9911	0.0464703		AC109925.1	chr4:94315486-94343041	lncRNA	2.07736	0	8.19879	10.9677
ENSG00000273721	5.391	3.20733	1.60511	1.9982	0.045695		AC087385.3	chr15:60409234-60409420	unprocessed_pseudogene	2.07736	0	13.9379	4.87453
ENSG00000236076	8.38303	3.20596	1.27444	2.51557	0.0118839		LINC01072	chr13:20102701-20103230	lncRNA	1.03868	2.02812	17.2175	10.9677
ENSG00000269416	8.85992	3.1928	1.23425	2.58683	0.00968645		LINC01224	chr19:23399233-23416075	lncRNA	4.15473	0	22.9566	14.6236
ENSG00000138615	14.4408	3.1575	1.00714	3.13512	0.00171785	0.0107763	CILP	chr15:65194760-65211473	protein_coding	2.07736	3.04217	29.5156	15.8422
ENSG00000225790	11.0479	3.13775	1.14144	2.74893	0.00597897		AC007953.1	chr3:177930758-177940299	lncRNA	4.15473	0	18.0373	18.2795
ENSG00000276980	49.1791	3.11784	0.511999	6.08955	1.13225e-09	2.81891e-08	AC008760.2	chr19:6716386-6717742	lncRNA	7.27078	16.2249	95.1059	109.677
ENSG00000263015	12.497	3.11142	1.02402	3.03843	0.00237811	0.0142351	AC015853.2	chr17:503171-511347	lncRNA	3.11605	2.02812	27.056	17.0609
ENSG00000224394	5.65499	3.09724	1.52583	2.02988	0.042369		GPC6-AS2	chr13:93818424-93836144	lncRNA	1.03868	1.01406	9.01867	8.53044
ENSG00000260840	36.2126	3.09488	0.624511	4.95569	7.20739e-07	1.08854e-05	LINC01964	chr2:85061213-85067347	lncRNA	11.4255	4.05623	81.168	49.964
ENSG00000258982	9.39689	3.09043	1.14198	2.70621	0.00680569		AL133523.1	chr14:100207407-100238555	lncRNA	2.07736	2.02812	15.5777	19.4981
ENSG00000226816	9.15448	3.08356	1.2588	2.4496	0.0143015		AC005082.1	chr7:23205787-23208045	lncRNA	4.15473	1.01406	12.2982	31.6845
ENSG00000248159	8.43726	3.08292	1.29467	2.38125	0.0172539		HSPA8P11	chr8:30237382-30240997	processed_pseudogene	4.15473	0	15.5777	19.4981
ENSG00000251665	9.77377	3.07264	1.36125	2.25722	0.0239944		AC005920.3	chr17:50944104-50948750	lncRNA	2.07736	2.02812	13.9379	20.7168
ENSG00000268530	7.71944	3.06337	1.36284	2.24779	0.0245893		AC008403.2	chr19:48465348-48469693	lncRNA	3.11605	0	9.01867	17.0609
ENSG00000270870	6.00479	3.06309	1.45351	2.10736	0.035086		AC004805.2	chr17:65654914-65655395	processed_pseudogene	0	3.04217	18.0373	7.3118
ENSG00000238062	7.00614	3.05909	1.48732	2.05678	0.0397076		SPATA3-AS1	chr2:230984368-230996032	lncRNA	0	2.02812	7.37891	9.74907
ENSG00000073754	6.47226	3.03999	1.39793	2.17463	0.0296577		CD5L	chr1:157830911-157898256	protein_coding	0	3.04217	10.6584	14.6236
ENSG00000134489	9.65593	3.0389	1.22556	2.4796	0.0131528		HRH4	chr18:24460637-24479961	protein_coding	2.07736	1.01406	13.1181	12.1863
ENSG00000225446	10.7715	3.01452	1.20727	2.49696	0.0125263		LINC01763	chr1:90851122-90855253	lncRNA	2.07736	1.01406	8.19879	17.0609
ENSG00000286777	7.51853	3.01217	1.40272	2.14738	0.0317633		AC012301.2	chr18:57046406-57047692	lncRNA	3.11605	0	13.9379	10.9677
ENSG00000232662	15.3017	3.00894	0.931349	3.23074	0.00123471	0.00815698	LDHBP1	chr13:113276616-113277734	processed_pseudogene	4.15473	2.02812	28.6958	20.7168
ENSG00000258285	6.81157	2.99405	1.34974	2.21825	0.0265379		TESC-AS1	chr12:117099481-117142091	lncRNA	1.03868	2.02812	12.2982	12.1863
ENSG00000250433	17.0752	2.99278	0.960843	3.11475	0.00184102	0.011442	CLSTN2-AS1	chr3:140505611-140508789	lncRNA	3.11605	2.02812	21.3168	19.4981
ENSG00000234308	18.7808	2.99101	0.814573	3.67187	0.000240784	0.00198594	LINC01878	chr2:212795300-212819264	lncRNA	5.19341	3.04217	33.615	31.6845
ENSG00000271443	20.6286	2.98676	0.900832	3.31556	0.000914607	0.0062883	AC011247.2	chr2:38535258-38536249	transcribed_processed_pseudogene	4.15473	4.05623	28.6958	36.559
ENSG00000242951	8.97797	2.97448	1.24247	2.394	0.0166656		AC007182.2	chr14:75595805-75596206	processed_pseudogene	1.03868	2.02812	13.1181	10.9677
ENSG00000235554	15.7393	2.96646	0.909799	3.26057	0.00111188	0.00745368	SRSF6P2	chr17:16616848-16617881	processed_pseudogene	3.11605	3.04217	23.7765	24.3727
ENSG00000260909	7.22537	2.96025	1.37677	2.15014	0.0315442		AC012186.1	chr16:46649126-46649849	unprocessed_pseudogene	0	3.04217	8.19879	15.8422
ENSG00000285792	7.98652	2.94267	1.21267	2.42661	0.0152405		AC040169.4	chr16:84040790-84045333	lncRNA	2.07736	2.02812	18.0373	13.405
ENSG00000204915	7.84329	2.93908	1.28049	2.29529	0.0217167		MFFP3	chrX:45730752-45731688	processed_pseudogene	4.15473	0	20.497	10.9677
ENSG00000134339	24.6183	2.92994	0.68226	4.29446	1.7512e-05	0.000193688	SAA2	chr11:18239223-18248668	protein_coding	9.34814	5.07029	60.671	48.7453
ENSG00000248150	8.07106	2.92918	1.40208	2.08917	0.0366928		LINC02150	chr5:16373361-16440081	lncRNA	2.07736	2.02812	21.3168	9.74907
ENSG00000250092	14.365	2.92789	1.08139	2.70752	0.00677877	0.033866	AC096576.3	chr4:21582096-21613728	lncRNA	1.03868	3.04217	22.1367	8.53044
ENSG00000263556	9.99696	2.91264	1.17343	2.48216	0.013059		RN7SL383P	chr5:44716193-44716486	misc_RNA	4.15473	0	16.3976	14.6236
ENSG00000205403	6.41886	2.91205	1.37842	2.11261	0.0346345		CFI	chr4:109740694-109801999	protein_coding	0	4.05623	17.2175	13.405
ENSG00000167117	35.496	2.9115	0.608521	4.78456	1.71362e-06	2.37172e-05	ANKRD40CL	chr17:50761029-50767557	protein_coding	6.23209	12.1687	76.2487	62.1503
ENSG00000287236	10.2987	2.89023	1.19892	2.4107	0.015922		Z73420.1	chr22:37033124-37035513	lncRNA	4.15473	0	9.01867	21.9354
ENSG00000213228	20.79	2.88698	0.845315	3.41527	0.00063718	0.00462273	RPL12P38	chr17:60433678-60435996	transcribed_processed_pseudogene	7.27078	4.05623	59.8512	23.154
ENSG00000136535	104.484	2.87372	0.37167	7.73192	1.05935e-14	5.00132e-13	TBR1	chr2:161416297-161425870	protein_coding	33.2378	16.2249	200.05	160.86
ENSG00000287015	10.0946	2.85948	1.05619	2.70735	0.00678217		AL161797.1	chr1:90045998-90047109	lncRNA	4.15473	2.02812	20.497	24.3727
ENSG00000254106	19.2209	2.85516	0.939404	3.03933	0.00237102	0.0141994	LINC01848	chr5:109883182-109884751	lncRNA	7.27078	0	33.615	18.2795
ENSG00000120594	7.88231	2.84123	1.27195	2.23376	0.0254991		PLXDC2	chr10:19816239-20289856	protein_coding	4.15473	0	11.4783	18.2795
ENSG00000260036	8.61352	2.83959	1.18823	2.38976	0.0168593		AC013355.1	chr15:55442635-55443357	processed_pseudogene	2.07736	2.02812	14.7578	14.6236
ENSG00000152208	352.194	2.83643	0.203054	13.9689	2.41395e-44	1.09895e-41	GRID2	chr4:92303966-93810157	protein_coding	69.5917	91.2652	594.412	554.478
ENSG00000125735	52.1044	2.83357	0.583245	4.85828	1.18413e-06	1.70266e-05	TNFSF14	chr19:6661253-6670588	protein_coding	10.3868	22.3093	116.423	116.989
ENSG00000232079	8.88739	2.83194	1.24781	2.26954	0.0232357		LINC01697	chr21:28048404-28137611	lncRNA	5.19341	0	19.6771	17.0609
ENSG00000163568	15.4262	2.80385	0.985114	2.84622	0.0044241	0.0237548	AIM2	chr1:159062484-159147096	protein_coding	5.19341	2.02812	27.056	23.154
ENSG00000187372	13.3166	2.80349	0.969489	2.89172	0.00383136	0.0211604	PCDHB13	chr5:141213919-141218979	protein_coding	4.15473	2.02812	18.8572	24.3727
ENSG00000213424	8.6043	2.79851	1.25671	2.22685	0.025957		KRT222	chr17:40654665-40665181	protein_coding	0	4.05623	11.4783	17.0609
ENSG00000279658	6.61204	2.79134	1.41018	1.97942	0.0477686		AC110491.2	chr3:97836986-97874691	lncRNA	3.11605	0	13.9379	7.3118
ENSG00000250979	15.4306	2.79126	0.998902	2.79432	0.00520082	0.0272258	AC022905.1	chr8:72202751-72251565	unprocessed_pseudogene	6.23209	0	27.8759	14.6236
ENSG00000224837	9.29139	2.78689	1.22618	2.27283	0.0230365		GCSHP5	chr1:168055901-168056422	processed_pseudogene	2.07736	2.02812	22.9566	4.87453
ENSG00000234506	13.5274	2.77871	0.911659	3.04797	0.00230392	0.0138398	LINC01506	chr9:68543541-68546589	lncRNA	5.19341	4.05623	35.2548	28.0286
ENSG00000239224	29.918	2.74193	0.798948	3.43193	0.000599312	0.00439048	RN7SL546P	chr14:102582888-102583177	misc_RNA	6.23209	8.11247	50.8325	45.0894
ENSG00000182722	19.2309	2.74139	0.806929	3.39732	0.000680504	0.0048801	SEPHS1P1	chr7:64852397-64853354	processed_pseudogene	5.19341	4.05623	39.3542	21.9354
ENSG00000235275	7.40754	2.74128	1.34359	2.04026	0.041324		KRT18P16	chr5:123636110-123637403	processed_pseudogene	2.07736	1.01406	13.1181	7.3118
ENSG00000232519	8.00664	2.73707	1.22052	2.24253	0.0249268		AL353807.2	chr1:155609776-155610380	lncRNA	2.07736	2.02812	8.19879	19.4981
ENSG00000269012	8.41063	2.7284	1.25743	2.16982	0.0300208		KRT18P40	chr19:20961057-20965140	unprocessed_pseudogene	0	4.05623	9.01867	18.2795
ENSG00000179141	15.7676	2.72609	1.07496	2.53601	0.0112125	0.0508903	MTUS2-AS1	chr13:29476515-29490105	lncRNA	1.03868	5.07029	30.3355	9.74907
ENSG00000182035	16.5567	2.72072	0.893383	3.04541	0.00232364	0.0139385	ADIG	chr20:38581195-38588463	protein_coding	5.19341	2.02812	25.4162	21.9354
ENSG00000218475	12.7927	2.714	1.01035	2.68618	0.00722742	0.0356394	ACTG1P18	chr6:101430411-101431553	processed_pseudogene	2.07736	3.04217	18.8572	14.6236
ENSG00000247763	7.08057	2.70973	1.23843	2.18803	0.0286672		TUBAP14	chr5:43231812-43233173	processed_pseudogene	2.07736	2.02812	12.2982	14.6236
ENSG00000254932	32.4976	2.70711	0.855367	3.16485	0.00155163	0.00991408	AP001007.1	chr11:125258626-125266798	lncRNA	0	5.07029	16.3976	17.0609
ENSG00000255823	6.48955	2.6887	1.36127	1.97514	0.0482526		MTRNR2L8	chr11:10507894-10509186	protein_coding	3.11605	1.01406	21.3168	4.87453
ENSG00000213368	57.5115	2.68193	0.474909	5.64726	1.63024e-08	3.36258e-07	ST13P11	chr11:94913047-94913766	processed_pseudogene	11.4255	15.2109	92.6463	77.9926
ENSG00000260286	11.0186	2.67969	1.15477	2.32054	0.0203117		ARMH2	chr6:24797335-24798917	protein_coding	4.15473	1.01406	9.01867	24.3727
ENSG00000241828	12.5894	2.67255	0.993915	2.68892	0.00716844	0.0354377	AC006517.1	chr12:7860437-7860764	processed_pseudogene	2.07736	4.05623	25.4162	13.405
ENSG00000259783	8.04471	2.65969	1.28022	2.07753	0.0377527		LINC02259	chr15:72608481-72636962	lncRNA	3.11605	1.01406	11.4783	14.6236
ENSG00000107831	18.7411	2.6572	0.922626	2.88004	0.00397626	0.0218377	FGF8	chr10:101770130-101780369	protein_coding	10.3868	0	39.3542	25.5913
ENSG00000237361	19.0964	2.65186	0.806018	3.29008	0.0010016	0.00680567	TUSC8	chr13:44400250-44405984	lncRNA	6.23209	4.05623	21.3168	43.8708
ENSG00000286230	21.766	2.65035	0.797562	3.32306	0.000890362	0.00614148	AC010327.7	chr19:55214287-55217281	lncRNA	4.15473	5.07029	34.4349	23.154
ENSG00000100593	17.1377	2.6392	0.891784	2.95946	0.00308175	0.0176593	ISM2	chr14:77474394-77498816	protein_coding	6.23209	2.02812	36.0747	14.6236
ENSG00000216490	8.85844	2.63845	1.12484	2.34563	0.018995		IFI30	chr19:18173162-18178117	protein_coding	2.07736	3.04217	17.2175	14.6236
ENSG00000223351	11.1858	2.63537	1.1953	2.20478	0.0274693		ZNF385D-AS2	chr3:21942566-21979828	lncRNA	0	4.05623	18.8572	6.09317
ENSG00000178732	36.9756	2.63494	0.585235	4.50237	6.72007e-06	8.1504e-05	GP5	chr3:194394821-194398354	protein_coding	11.4255	9.12652	74.609	52.4012
ENSG00000280587	34.9843	2.63405	0.611259	4.30922	1.63834e-05	0.000181995	LINC01348	chr1:235065479-235074220	lncRNA	9.34814	7.09841	50.8325	51.1826
ENSG00000112333	25.5857	2.63314	0.735015	3.58243	0.000340407	0.0026719	NR2E1	chr6:108166022-108188805	protein_coding	10.3868	2.02812	31.9753	45.0894
ENSG00000270302	7.21805	2.62037	1.22799	2.13388	0.032853		AC080078.1	chr4:152308283-152309983	lncRNA	4.15473	1.01406	20.497	10.9677
ENSG00000267646	15.7763	2.60694	0.888757	2.93324	0.00335442	0.0188884	AC008543.5	chr19:11796084-11798598	lncRNA	5.19341	4.05623	21.3168	35.3404
ENSG00000233491	12.6963	2.58738	0.95331	2.7141	0.00664569	0.0333252	AC008163.1	chr7:81489204-81691406	transcribed_unitary_pseudogene	2.07736	5.07029	18.8572	24.3727
ENSG00000273925	6.83325	2.58617	1.26421	2.04568	0.0407883		AC084757.4	chr15:48662531-48663056	lncRNA	2.07736	2.02812	14.7578	9.74907
ENSG00000148655	8.26342	2.58561	1.18446	2.18294	0.0290402		LRMDA	chr10:75431624-76560168	protein_coding	4.15473	1.01406	13.9379	17.0609
ENSG00000113396	8.49545	2.57576	1.23481	2.08596	0.0369825		SLC27A6	chr5:128538013-129033642	protein_coding	2.07736	2.02812	6.55903	18.2795
ENSG00000219163	8.24334	2.56659	1.25561	2.0441	0.0409434		HMGB1P20	chr6:53235621-53236297	processed_pseudogene	2.07736	2.02812	9.83855	14.6236
ENSG00000104827	10.8842	2.55785	1.13366	2.25628	0.0240533		CGB3	chr19:49022869-49024333	protein_coding	2.07736	2.02812	13.1181	10.9677
ENSG00000184347	21.2208	2.55184	0.768385	3.32105	0.000896796	0.00618084	SLIT3	chr5:168661733-169301139	protein_coding	6.23209	4.05623	22.9566	37.7776
ENSG00000230122	15.0428	2.54789	0.99405	2.56314	0.010373	0.0478813	ECEL1P3	chr2:232349754-232351309	unprocessed_pseudogene	6.23209	2.02812	31.9753	15.8422
ENSG00000133048	22.8621	2.5403	0.726373	3.49724	0.000470097	0.0035408	CHI3L1	chr1:203178931-203186704	protein_coding	12.4642	3.04217	40.1741	49.964
ENSG00000140022	295.984	2.53838	0.206562	12.2887	1.04193e-34	2.98459e-32	STON2	chr14:81260656-81436465	protein_coding	75.8238	95.3215	497.666	497.203
ENSG00000230918	9.21972	2.53778	1.15019	2.20641	0.0273554		DPP4-DT	chr2:162073256-162077911	lncRNA	4.15473	1.01406	10.6584	19.4981
ENSG00000233220	18.2721	2.53139	0.968018	2.61502	0.00892218	0.0423895	LINC00167	chr11:130002938-130004356	lncRNA	4.15473	1.01406	10.6584	19.4981
ENSG00000277463	17.1678	2.52656	0.862424	2.92961	0.00339391	0.019075	AC080038.2	chr17:62626031-62626453	lncRNA	6.23209	3.04217	36.8945	15.8422
ENSG00000225542	11.1478	2.52265	1.2502	2.01779	0.0436132		ZNF385D-AS1	chr3:21542789-21579959	lncRNA	0	3.04217	5.73915	12.1863
ENSG00000282381	7.6584	2.51736	1.27809	1.96962	0.0488817		AC104073.4	chr7:65269374-65306238	lncRNA	4.15473	0	11.4783	12.1863
ENSG00000173200	31.9852	2.51719	0.602316	4.17919	2.92554e-05	0.000306802	PARP15	chr3:122577628-122639047	protein_coding	10.3868	7.09841	50.0126	49.964
ENSG00000188585	22.9701	2.51565	0.749601	3.35599	0.000790812	0.00556318	CLEC20A	chr1:178479247-178499634	protein_coding	8.30946	4.05623	40.9939	29.2472
ENSG00000269220	17.4373	2.50714	0.817195	3.06798	0.00215513	0.0131004	LINC00528	chr22:17777322-17779481	lncRNA	6.23209	4.05623	36.0747	21.9354
ENSG00000157322	13.1489	2.50384	1.04655	2.39246	0.0167357	0.0702091	CLEC18A	chr16:69950705-69964452	protein_coding	6.23209	0	12.2982	23.154
ENSG00000273032	22.6243	2.49934	0.754251	3.31367	0.000920803	0.00632577	DGCR5	chr22:18970439-19031242	lncRNA	11.4255	2.02812	42.6337	32.9031
ENSG00000251423	10.9559	2.49913	1.04875	2.38295	0.0171744		AC016576.1	chr5:13860303-13901036	lncRNA	5.19341	1.01406	21.3168	13.405
ENSG00000274461	19.4267	2.49117	0.761719	3.27046	0.00107373	0.00722833	AC023282.1	chr10:120608580-120825317	lncRNA	6.23209	5.07029	35.2548	28.0286
ENSG00000231416	12.9957	2.48821	0.995441	2.49961	0.0124331	0.0552502	AL358472.1	chr1:153995632-153995960	processed_pseudogene	4.15473	2.02812	16.3976	18.2795
ENSG00000120057	22.7157	2.48256	0.689412	3.60099	0.000317012	0.00251139	SFRP5	chr10:97766751-97771999	protein_coding	10.3868	6.08435	40.9939	51.1826
ENSG00000229172	7.19265	2.48166	1.25441	1.97835	0.0478889		AC073065.1	chr2:227801840-227804705	processed_pseudogene	1.03868	4.05623	13.9379	14.6236
ENSG00000173838	16.9707	2.48075	0.883719	2.80717	0.00499789	0.0263311	MARCHF10	chr17:62701314-62808344	protein_coding	8.30946	1.01406	31.9753	19.4981
ENSG00000267656	26.3908	2.47486	0.688372	3.59524	0.00032409	0.00255959	AP001357.2	chr18:13139780-13140489	processed_pseudogene	10.3868	7.09841	48.3728	48.7453
ENSG00000201321	15.1037	2.47404	1.19136	2.07665	0.0378337	0.131785	RNA5S9	chr1:228628148-228628266	rRNA	6.23209	2.02812	4.91927	41.4335
ENSG00000253175	7.51504	2.47348	1.20035	2.06064	0.0393378		AC023632.1	chr8:94565036-94565715	processed_pseudogene	1.03868	4.05623	11.4783	17.0609
ENSG00000260412	26.1188	2.45918	0.737152	3.33605	0.000849764	0.00591263	AL353746.1	chr9:27937617-27944497	lncRNA	14.5416	2.02812	49.1927	41.4335
ENSG00000255819	30.2535	2.45673	0.695861	3.53049	0.000414787	0.00317551	KLRC4-KLRK1	chr12:10372353-10410146	protein_coding	3.11605	8.11247	24.5964	37.7776
ENSG00000279537	38.8433	2.45529	0.609172	4.03054	5.56497e-05	0.000551178	AC020658.7	chr15:40244925-40247366	TEC	14.5416	10.1406	95.1059	38.9963
ENSG00000281333	10.4253	2.44385	1.04184	2.3457	0.0189915		AC024941.2	chr12:88580531-88600725	lncRNA	2.07736	4.05623	16.3976	17.0609
ENSG00000078725	10.4076	2.42368	1.06545	2.2748	0.0229177		BRINP1	chr9:119153458-119369435	protein_coding	4.15473	2.02812	11.4783	21.9354
ENSG00000286172	13.834	2.41875	1.00133	2.41553	0.0157122	0.0668458	RNVU1-8	chr1:147084616-147084756	snRNA	5.19341	2.02812	15.5777	23.154
ENSG00000287292	33.1927	2.41807	0.648424	3.72915	0.000192129	0.00162297	AC002460.2	chr4:148445703-149024624	lncRNA	4.15473	10.1406	46.7331	29.2472
ENSG00000214211	60.5266	2.41502	0.467117	5.17006	2.34014e-07	3.91724e-06	CTAGE14P	chr2:167713663-167716065	processed_pseudogene	14.5416	11.1546	66.4102	70.6808
ENSG00000272417	22.6869	2.40717	0.783088	3.07395	0.00211246	0.0128594	AC034229.4	chr5:10203600-10204040	lncRNA	13.5029	1.01406	37.7144	38.9963
ENSG00000146955	8.00436	2.40518	1.22328	1.96616	0.0492796		RAB19	chr7:140404058-140427974	protein_coding	2.07736	2.02812	7.37891	14.6236
ENSG00000211645	12.3699	2.4032	0.988156	2.43201	0.0150154		IGLV1-50	chr22:22327300-22327814	IG_V_gene	6.23209	1.01406	16.3976	21.9354
ENSG00000168348	11.3271	2.38649	1.01656	2.3476	0.0188947		INSM2	chr14:35534164-35537054	protein_coding	4.15473	2.02812	16.3976	15.8422
ENSG00000262492	8.28206	2.38345	1.21518	1.9614	0.0498325		AC104581.1	chr17:7954868-7955622	processed_pseudogene	1.03868	4.05623	15.5777	10.9677
ENSG00000283445	8.04421	2.37641	1.16072	2.04736	0.040623		AL136985.3	chr1:58715609-58771295	lncRNA	3.11605	2.02812	9.83855	17.0609
ENSG00000170959	24.6458	2.37298	0.67427	3.51933	0.000432634	0.00328932	DCDC1	chr11:30830369-31369810	protein_coding	11.4255	8.11247	41.8138	59.7131
ENSG00000286127	19.4746	2.36655	0.855263	2.76704	0.00565677	0.0291694	AP000553.8	chr22:21737448-21744108	lncRNA	8.30946	4.05623	31.9753	31.6845
ENSG00000171051	11.2516	2.36312	1.03222	2.28936	0.0220586		FPR1	chr19:51745172-51804110	protein_coding	4.15473	2.02812	14.7578	17.0609
ENSG00000258729	9.46287	2.34101	1.15436	2.02797	0.0425636		AL355102.3	chr14:96275046-96276723	lncRNA	6.23209	0	15.5777	15.8422
ENSG00000241291	8.27046	2.33193	1.11154	2.09793	0.035911		RN7SL791P	chr5:146656401-146656695	misc_RNA	4.15473	2.02812	16.3976	14.6236
ENSG00000185933	54.8245	2.319	1.07289	2.16145	0.0306606	0.112162	CALHM1	chr10:103453240-103458900	protein_coding	28.0444	4.05623	104.944	54.8385
ENSG00000260714	17.2285	2.31838	0.94081	2.46424	0.0137305	0.0599394	AC133552.1	chr16:25015978-25021023	processed_pseudogene	8.30946	0	14.7578	26.8099
ENSG00000262619	15.89	2.31356	1.00407	2.30418	0.0212124	0.0843929	LINC00621	chr13:22859050-22916369	lncRNA	0	6.08435	18.0373	12.1863
ENSG00000234899	14.3146	2.30561	0.98223	2.34732	0.0189092	0.0771313	SOX9-AS1	chr17:72067099-72237203	lncRNA	3.11605	3.04217	9.01867	21.9354
ENSG00000104327	195.083	2.29913	0.302369	7.60373	2.87705e-14	1.29133e-12	CALB1	chr8:90058608-90095475	protein_coding	34.2765	24.3374	144.299	143.799
ENSG00000258969	8.27704	2.29079	1.1148	2.05488	0.0398909		LINC02307	chr14:43990539-44386064	lncRNA	2.07736	4.05623	13.1181	17.0609
ENSG00000140015	29.4224	2.2905	0.650405	3.52165	0.000428875	0.00326771	KCNH5	chr14:62699464-63102037	protein_coding	10.3868	7.09841	56.5716	28.0286
ENSG00000226288	8.27998	2.2847	1.13603	2.01112	0.0443133		OR52I2	chr11:4581743-4593340	protein_coding	4.15473	2.02812	13.1181	17.0609
ENSG00000234699	13.3676	2.28251	1.02143	2.23462	0.0254422	0.0968239	AL139339.1	chr10:103452846-103462695	lncRNA	1.03868	6.08435	13.1181	21.9354
ENSG00000168004	14.4763	2.27597	1.04039	2.18761	0.028698	0.106579	PLAAT5	chr11:63461404-63491194	protein_coding	0	5.07029	14.7578	9.74907
ENSG00000138395	141.569	2.26617	0.303981	7.45498	8.98787e-14	3.79365e-12	CDK15	chr2:201790461-201895550	protein_coding	39.4699	60.8435	239.405	243.727
ENSG00000225492	22.1026	2.25747	0.730517	3.09024	0.00199992	0.0122858	GBP1P1	chr1:89407679-89426243	transcribed_unprocessed_pseudogene	3.11605	12.1687	34.4349	38.9963
ENSG00000196542	9.88638	2.25636	1.13572	1.98673	0.0469522		SPTSSB	chr3:161344792-161372880	protein_coding	0	6.08435	12.2982	17.0609
ENSG00000095932	20.0703	2.24096	0.829269	2.70233	0.00688556	0.0342987	SMIM24	chr19:3473986-3480525	protein_coding	2.07736	11.1546	36.8945	25.5913
ENSG00000284686	25.173	2.22643	0.675928	3.29389	0.000988129	0.00673206	AC119674.2	chr1:56173433-56524495	protein_coding	7.27078	10.1406	45.9132	35.3404
ENSG00000268223	14.6138	2.22012	0.898047	2.47217	0.0134296	0.0589106	ARL14EPL	chr5:116032324-116060118	protein_coding	2.07736	7.09841	16.3976	26.8099
ENSG00000177181	64.6062	2.21899	0.406364	5.46059	4.74552e-08	8.9683e-07	RIMKLA	chr1:42380792-42424232	protein_coding	30.1218	23.3233	133.64	114.552
ENSG00000070190	16.0156	2.21884	0.815595	2.72051	0.0065181	0.0327697	DAPP1	chr4:99816827-99870190	protein_coding	8.30946	5.07029	40.9939	20.7168
ENSG00000250816	18.2588	2.20733	0.846715	2.60694	0.00913562	0.0431943	DCAF13P2	chr5:17202274-17203145	processed_pseudogene	1.03868	11.1546	31.9753	24.3727
ENSG00000134812	9.73647	2.20699	1.04503	2.11188	0.0346965		CBLIF	chr11:59829273-59845499	protein_coding	5.19341	2.02812	19.6771	13.405
ENSG00000233975	10.7597	2.19594	1.04125	2.10894	0.0349501		LINC02574	chr1:27660328-27666279	lncRNA	1.03868	6.08435	18.0373	14.6236
ENSG00000228278	15.584	2.19585	0.821229	2.67386	0.00749829	0.0367335	ORM2	chr9:114329869-114333251	protein_coding	8.30946	4.05623	31.9753	24.3727
ENSG00000253503	11.597	2.19321	1.02193	2.14615	0.0318609		AC060765.1	chr8:82514568-82677153	lncRNA	4.15473	2.02812	14.7578	13.405
ENSG00000230289	22.9048	2.19247	0.779903	2.81121	0.00493548	0.0260832	AL358781.2	chr9:131516558-131522229	lncRNA	8.30946	6.08435	46.7331	18.2795
ENSG00000140107	19.42	2.19097	1.00534	2.17933	0.0293072	0.108315	SLC25A47	chr14:100323339-100330421	protein_coding	3.11605	3.04217	18.0373	9.74907
ENSG00000164411	96.6431	2.18426	0.375306	5.81995	5.88649e-09	1.30269e-07	GJB7	chr6:87282980-87329278	protein_coding	45.702	27.3796	197.591	132.831
ENSG00000230881	11.0463	2.18203	1.03712	2.10394	0.0353838		AL445933.2	chr1:41535443-41535868	lncRNA	2.07736	4.05623	15.5777	12.1863
ENSG00000184809	49.0712	2.17662	0.520506	4.18173	2.89301e-05	0.000303891	B3GALT5-AS1	chr21:39597147-39612910	lncRNA	20.7736	7.09841	68.0499	57.2758
ENSG00000175003	74.2994	2.16124	0.384265	5.62436	1.862e-08	3.80672e-07	SLC22A1	chr6:160121815-160158718	protein_coding	28.0444	26.3655	135.28	107.24
ENSG00000223774	12.8092	2.1539	0.980527	2.19668	0.0280433	0.104599	AL513217.1	chr1:201893842-201899978	lncRNA	4.15473	3.04217	22.9566	8.53044
ENSG00000143278	16.7703	2.15007	0.964625	2.22892	0.0258193	0.0979664	F13B	chr1:197038741-197067260	protein_coding	6.23209	1.01406	22.9566	8.53044
ENSG00000137959	241.633	2.14739	0.237687	9.03451	1.64739e-19	1.3043e-17	IFI44L	chr1:78619902-78646145	protein_coding	56.0888	76.0544	308.274	276.63
ENSG00000226659	11.916	2.14521	1.04917	2.04467	0.0408876		AC021028.1	chr10:80529597-80535942	lncRNA	3.11605	2.02812	13.9379	8.53044
ENSG00000255222	61.5458	2.1451	0.437758	4.90019	9.57453e-07	1.39721e-05	SETP17	chr11:86294760-86295576	processed_pseudogene	27.0057	18.253	119.702	79.2112
ENSG00000261649	11.4191	2.1437	1.00802	2.12664	0.0334497		GOLGA6L7	chr15:28841833-28848675	protein_coding	7.27078	1.01406	20.497	15.8422
ENSG00000105989	12.7996	2.14357	1.09163	1.96364	0.0495717	0.161176	WNT2	chr7:117275451-117323152	protein_coding	2.07736	2.02812	7.37891	10.9677
ENSG00000163083	37.9705	2.14071	0.630162	3.39708	0.000681084	0.00488289	INHBB	chr2:120346136-120351803	protein_coding	14.5416	4.05623	42.6337	38.9963
ENSG00000253236	11.7413	2.13918	1.06576	2.00719	0.0447294		LINC02143	chr5:164448161-164467879	lncRNA	4.15473	4.05623	15.5777	20.7168
ENSG00000286996	55.4379	2.13716	0.49511	4.31654	1.58496e-05	0.000176527	AC099332.2	chr3:39420644-39424870	lncRNA	18.6963	15.2109	88.5469	59.7131
ENSG00000205129	67.2627	2.13457	0.427254	4.99603	5.85224e-07	8.97695e-06	C4orf47	chr4:185426249-185449826	protein_coding	17.6576	34.478	134.46	93.8348
ENSG00000197635	2062.3	2.13332	0.115117	18.5317	1.14515e-76	2.43288e-73	DPP4	chr2:161992245-162074394	protein_coding	554.656	516.156	2535.89	2155.76
ENSG00000280078	10.8594	2.13276	1.0041	2.12404	0.0336668		AC016526.3	chr14:76279173-76283103	TEC	6.23209	2.02812	21.3168	14.6236
ENSG00000135100	33.4473	2.13099	0.614093	3.47015	0.000520175	0.00387609	HNF1A	chr12:120978543-121002512	protein_coding	10.3868	13.1828	59.0313	43.8708
ENSG00000139287	10.6415	2.12203	0.990969	2.14136	0.0322447		TPH2	chr12:71938845-72186618	protein_coding	5.19341	3.04217	22.1367	13.405
ENSG00000115423	147.161	2.12085	0.305438	6.94364	3.82128e-12	1.31117e-10	DNAH6	chr2:84516455-84819589	protein_coding	50.8954	40.5623	231.206	164.516
ENSG00000142512	80.6235	2.11306	0.371788	5.6835	1.31969e-08	2.76224e-07	SIGLEC10	chr19:51410020-51417803	protein_coding	29.0831	46.6467	145.938	182.795
ENSG00000155530	88.564	2.11297	0.345073	6.12324	9.16901e-10	2.29847e-08	LRGUK	chr7:134127299-134264591	protein_coding	33.2378	36.5061	159.876	141.362
ENSG00000260633	218.98	2.11022	0.241887	8.72398	2.68601e-18	1.86587e-16	AC010207.1	chr3:134347288-134349233	lncRNA	90.3654	73.0122	399.281	303.44
ENSG00000253825	11.1905	2.10737	1.02236	2.06127	0.0392769		AC097173.2	chr4:120035033-120040615	lncRNA	5.19341	3.04217	22.9566	12.1863
ENSG00000272361	14.5292	2.10164	0.903216	2.32684	0.019974	0.080445	AC005014.2	chr7:16593626-16594224	lncRNA	2.07736	6.08435	18.0373	17.0609
ENSG00000251620	14.1295	2.0998	1.00287	2.09379	0.0362791	0.127658	STPG2-AS1	chr4:97366681-97491899	lncRNA	0	8.11247	21.3168	13.405
ENSG00000224709	11.2736	2.09807	0.979545	2.14189	0.0322026		OR11M1P	chr12:48627879-48628836	unitary_pseudogene	6.23209	3.04217	27.056	12.1863
ENSG00000223956	40.9766	2.09702	0.589075	3.55985	0.000371064	0.0028771	LINC01767	chr1:56414935-56417137	lncRNA	6.23209	13.1828	50.8325	31.6845
ENSG00000123405	22.461	2.09206	0.740128	2.82662	0.00470416	0.0250373	NFE2	chr12:54292111-54301015	protein_coding	4.15473	9.12652	28.6958	28.0286
ENSG00000186009	37.0515	2.08969	0.58693	3.56038	0.000370321	0.00287309	ATP4B	chr13:113648804-113658198	protein_coding	19.735	6.08435	52.4722	57.2758
ENSG00000120937	970.718	2.08935	0.147596	14.1558	1.71862e-45	8.76288e-43	NPPB	chr1:11857464-11858945	protein_coding	238.897	249.458	1110.12	965.158
ENSG00000267005	14.1548	2.08927	0.879163	2.37644	0.0174808	0.0726535	AC002984.1	chr19:36173406-36173853	processed_pseudogene	6.23209	4.05623	17.2175	26.8099
ENSG00000143520	15.9522	2.08784	0.811161	2.57389	0.0100562	0.0466555	FLG2	chr1:152348735-152360006	protein_coding	8.30946	6.08435	29.5156	31.6845
ENSG00000267522	20.4326	2.08594	0.761245	2.74017	0.00614066	0.0312101	LINC01864	chr19:56066684-56078801	lncRNA	13.5029	3.04217	39.3542	30.4658
ENSG00000205184	12.7916	2.08374	1.02958	2.02387	0.0429835	0.144739	SLC10A5P1	chr8:81634357-81635662	unprocessed_pseudogene	11.4255	0	26.2361	21.9354
ENSG00000233008	14.8388	2.08244	0.901051	2.31112	0.0208261	0.0832067	LINC01725	chr1:83575776-83861023	lncRNA	2.07736	9.12652	27.8759	19.4981
ENSG00000286025	15.6002	2.08061	0.856301	2.42976	0.0151088	0.0646949	FAM246C	chr22:19029524-19031242	polymorphic_pseudogene	2.07736	10.1406	26.2361	25.5913
ENSG00000039139	378.338	2.07198	0.175219	11.825	2.89791e-32	7.03611e-30	DNAH5	chr5:13690328-14011818	protein_coding	165.15	146.024	636.226	672.686
ENSG00000253171	26.1993	2.06618	0.709728	2.91123	0.0036001	0.0200658	AC037450.1	chr8:87974165-88019113	lncRNA	7.27078	6.08435	36.8945	18.2795
ENSG00000238005	18.0167	2.05903	0.897159	2.29506	0.0217297	0.0860881	AL391832.2	chr1:234957342-234970062	lncRNA	1.03868	7.09841	14.7578	19.4981
ENSG00000286410	19.8574	2.05637	0.847508	2.42638	0.0152505	0.0651796	AC089985.1	chr12:104858838-104871765	lncRNA	7.27078	8.11247	22.9566	41.4335
ENSG00000164404	53.4385	2.0508	0.467121	4.39031	1.13189e-05	0.000130513	GDF9	chr5:132861181-132866884	protein_coding	19.735	20.2812	91.0065	74.3367
ENSG00000234604	14.3176	2.04934	0.907211	2.25895	0.0238865	0.0922112	AL021068.1	chr1:169474060-169474159	processed_pseudogene	9.34814	2.02812	23.7765	23.154
ENSG00000156475	2318.64	2.04506	0.108735	18.8077	6.52876e-79	1.66444e-75	PPP2R2B	chr5:146580742-147084784	protein_coding	824.714	975.524	4025.6	3398.77
ENSG00000200847	16.446	2.0424	0.768202	2.65868	0.00784479	0.0381451	Y_RNA	chr7:23491792-23491893	misc_RNA	6.23209	9.12652	32.7952	30.4658
ENSG00000215325	21.1206	2.04177	0.711422	2.86999	0.00410489	0.0223992	ASS1P10	chr5:145228811-145230054	processed_pseudogene	6.23209	9.12652	27.056	36.559
ENSG00000175899	9.40348	2.03806	1.02019	1.99773	0.0457462		A2M	chr12:9067664-9116229	protein_coding	5.19341	3.04217	15.5777	18.2795
ENSG00000187944	66.3036	2.03801	0.454965	4.47949	7.48218e-06	8.98073e-05	C2orf66	chr2:196804417-196809355	protein_coding	27.0057	27.3796	106.584	116.989
ENSG00000002745	24.7005	2.02563	0.741933	2.7302	0.00632952	0.0319978	WNT16	chr7:121325367-121341104	protein_coding	18.6963	3.04217	46.7331	41.4335
ENSG00000265078	25.2701	2.01841	0.664792	3.03616	0.00239614	0.0143095	RN7SL664P	chr3:48094801-48095105	misc_RNA	8.30946	13.1828	40.9939	46.3081
ENSG00000275265	17.5298	2.01826	0.757376	2.66481	0.00770323	0.0375715	AC127002.2	chr12:122501187-122501641	lncRNA	8.30946	6.08435	27.8759	30.4658
ENSG00000267015	14.0005	2.01778	0.887794	2.2728	0.0230382	0.0898753	AC023090.1	chr18:79340258-79343972	lncRNA	6.23209	3.04217	18.0373	19.4981
ENSG00000248271	11.8853	2.0133	0.958928	2.09953	0.03577		PGAM1P1	chr5:58161197-58161752	processed_pseudogene	4.15473	7.09841	18.8572	26.8099
ENSG00000146666	16.694	2.01004	0.811306	2.47754	0.0132293	0.0582199	LINC00525	chr7:47761476-47766772	lncRNA	4.15473	10.1406	37.7144	19.4981
ENSG00000233694	13.717	2.0095	0.918962	2.18671	0.028764	0.106741	LINC02579	chr2:64606975-64616556	lncRNA	6.23209	4.05623	17.2175	24.3727
ENSG00000134323	65.9853	2.0013	0.459897	4.35163	1.35132e-05	0.00015291	MYCN	chr2:15940550-15947007	protein_coding	10.3868	19.2671	61.4909	57.2758
ENSG00000225406	18.6849	1.99987	0.778226	2.56978	0.0101764	0.0470932	ELF2P4	chr2:185547135-185547818	processed_pseudogene	5.19341	11.1546	36.0747	29.2472
ENSG00000227337	16.9969	1.99765	0.809202	2.46867	0.0135617	0.0593447	RPL23AP43	chr3:32785646-32786116	processed_pseudogene	6.23209	6.08435	32.7952	15.8422
ENSG00000101222	40.192	1.99511	0.537295	3.71324	0.000204622	0.00172052	SPEF1	chr20:3777504-3781448	protein_coding	13.5029	14.1968	53.2921	57.2758
ENSG00000177453	85.3508	1.99423	0.351304	5.67664	1.37366e-08	2.86112e-07	NIM1K	chr5:43192071-43280850	protein_coding	31.1605	38.5342	132	146.236
ENSG00000260725	12.5724	1.9933	0.934955	2.13198	0.0330086	0.118825	AC005307.1	chr19:28418483-28429490	lncRNA	2.07736	8.11247	24.5964	15.8422
ENSG00000170807	100.651	1.98975	0.376871	5.27966	1.29425e-07	2.27398e-06	LMOD2	chr7:123655866-123664290	protein_coding	47.7794	21.2952	124.622	149.892
ENSG00000264176	10.4446	1.98696	1.00104	1.9849	0.0471556		MAGOH2P	chr17:10716002-10716511	transcribed_processed_pseudogene	2.07736	7.09841	20.497	15.8422
ENSG00000258928	36.4987	1.98062	0.589836	3.35791	0.000785333	0.00553227	AL358333.2	chr14:51916145-51918571	lncRNA	11.4255	7.09841	31.9753	41.4335
ENSG00000169435	34.0483	1.97943	0.547807	3.61338	0.000302229	0.00240782	RASSF6	chr4:73571550-73620631	protein_coding	14.5416	14.1968	54.9319	58.4944
ENSG00000174482	151.228	1.97626	0.273368	7.2293	4.85483e-13	1.88385e-11	LINGO2	chr9:27948078-28670286	protein_coding	60.2436	65.9138	277.939	216.917
ENSG00000109047	12.9736	1.97599	0.968578	2.0401	0.0413407	0.140835	RCVRN	chr17:9896320-9905271	protein_coding	1.03868	8.11247	15.5777	20.7168
ENSG00000225194	43.2064	1.97453	0.503279	3.92332	8.73357e-05	0.000817377	LINC00092	chr9:96019724-96027993	lncRNA	21.8123	18.253	63.1307	95.0534
ENSG00000220600	16.1145	1.97187	0.810593	2.43263	0.0149897	0.0643022	AL121834.1	chr6:138878899-138879407	transcribed_processed_pseudogene	6.23209	6.08435	26.2361	21.9354
ENSG00000271344	53.4982	1.97073	0.505583	3.89793	9.70195e-05	0.000894544	AC018638.6	chr7:128690451-128691717	lncRNA	18.6963	21.2952	86.9072	69.4621
ENSG00000230194	16.4785	1.96958	0.825481	2.38597	0.017034	0.0711326	AC000081.1	chr22:19238443-19238739	processed_pseudogene	4.15473	7.09841	27.8759	15.8422
ENSG00000179796	14.6606	1.96663	0.866033	2.27085	0.0231563	0.0901156	LRRC3B	chr3:26622806-26717537	protein_coding	6.23209	4.05623	17.2175	23.154
ENSG00000165164	13.1593	1.9653	0.852215	2.3061	0.0211048	0.0841319	CFAP47	chrX:35919734-36385317	protein_coding	8.30946	5.07029	25.4162	26.8099
ENSG00000253525	17.5708	1.96046	0.892158	2.19744	0.0279893	0.104433	CPP	chr8:91157285-91158748	processed_pseudogene	3.11605	4.05623	15.5777	12.1863
ENSG00000220494	54.5155	1.96019	0.488375	4.0137	5.9775e-05	0.000585442	YAP1P1	chr6:147406889-147408281	processed_pseudogene	20.7736	13.1828	78.7084	52.4012
ENSG00000279518	43.6196	1.95853	0.492536	3.97642	6.99593e-05	0.000673035	AC083843.3	chr8:134783694-134785879	TEC	22.851	16.2249	87.727	63.369
ENSG00000265521	12.0138	1.95557	0.934055	2.09364	0.0362922		MIR5697	chr1:9967381-9967458	miRNA	3.11605	7.09841	15.5777	24.3727
ENSG00000235335	20.8928	1.95462	0.770689	2.5362	0.0112061	0.0508706	B3GALT1-AS1	chr2:167814757-167941180	lncRNA	5.19341	7.09841	27.8759	19.4981
ENSG00000287188	45.9637	1.95199	0.488753	3.99382	6.50165e-05	0.000629283	AC068989.1	chr4:168170097-168194861	lncRNA	18.6963	16.2249	56.5716	79.2112
ENSG00000109339	413.87	1.95052	0.166228	11.734	8.53258e-32	1.92504e-29	MAPK10	chr4:85990007-86594625	protein_coding	191.118	189.629	751.829	718.994
ENSG00000270210	115.468	1.94897	0.337465	5.77534	7.67961e-09	1.67911e-07	AC104695.2	chr2:28425945-28426719	lncRNA	54.0115	39.5483	199.231	160.86
ENSG00000169181	18.3221	1.94686	0.720294	2.70286	0.00687448	0.0342569	GSG1L	chr16:27787528-28063714	protein_coding	10.3868	8.11247	33.615	37.7776
ENSG00000259030	29.3514	1.94221	0.649758	2.98913	0.00279772	0.0163104	FPGT-TNNI3K	chr1:74198235-74544393	protein_coding	4.15473	15.2109	36.8945	37.7776
ENSG00000211448	1340.28	1.93596	0.269732	7.17734	7.10802e-13	2.7087e-11	DIO2	chr14:80197526-80387757	protein_coding	367.694	408.665	1700.43	1268.6
ENSG00000228412	15.1456	1.93078	0.878634	2.19748	0.027986	0.104433	LNC-LBCS	chr6:19323428-19839080	lncRNA	3.11605	8.11247	27.8759	14.6236
ENSG00000136881	44.8075	1.92974	0.487644	3.95726	7.5814e-05	0.000722813	BAAT	chr9:101354182-101385400	protein_coding	17.6576	21.2952	67.2301	81.6485
ENSG00000168491	52.093	1.92942	0.464179	4.15663	3.22977e-05	0.00033608	CCDC110	chr4:185445182-185471752	protein_coding	15.5802	21.2952	77.8885	62.1503
ENSG00000163016	28.3736	1.92897	0.605651	3.18496	0.00144776	0.00936657	ALMS1P1	chr2:73641083-73697509	transcribed_unprocessed_pseudogene	11.4255	12.1687	51.6524	37.7776
ENSG00000250877	20.2813	1.92776	0.723464	2.66463	0.00770725	0.0375839	AC095056.1	chr4:72323028-72330751	lncRNA	5.19341	11.1546	29.5156	32.9031
ENSG00000286781	39.6576	1.92106	0.684681	2.80577	0.00501959	0.026429	AC099332.1	chr3:39425342-39448037	lncRNA	15.5802	11.1546	82.8078	17.0609
ENSG00000236776	23.7255	1.9193	0.663652	2.89203	0.00382762	0.0211552	RPL21P23	chr1:56538452-56538911	processed_pseudogene	10.3868	9.12652	30.3355	43.8708
ENSG00000267028	24.4215	1.91354	0.690896	2.76966	0.00561154	0.0289844	TCF4-AS1	chr18:55452533-55482940	lncRNA	5.19341	12.1687	36.0747	29.2472
ENSG00000255746	22.8091	1.91112	0.690856	2.76631	0.00566953	0.0292234	AC007406.2	chr12:253442-257299	lncRNA	7.27078	9.12652	36.8945	24.3727
ENSG00000158258	1841.73	1.90834	0.118203	16.1445	1.24073e-58	1.58156e-55	CLSTN2	chr3:139935185-140577397	protein_coding	622.171	592.21	2196.46	2364.15
ENSG00000286315	19.7213	1.90703	0.754553	2.52736	0.0114924	0.0518838	AC087175.1	chr7:47252139-47254558	lncRNA	4.15473	10.1406	30.3355	23.154
ENSG00000261003	59.2152	1.90123	0.460924	4.12483	3.71005e-05	0.000381079	AL008628.1	chr6:170414139-170419325	lncRNA	27.0057	16.2249	76.2487	85.3044
ENSG00000229608	25.2083	1.89995	0.741348	2.56283	0.0103823	0.0478895	GOLGA2P4	chr22:42784462-42787100	unprocessed_pseudogene	14.5416	5.07029	43.4536	29.2472
ENSG00000224982	27.2427	1.89871	0.63048	3.01153	0.00259935	0.0153469	TMEM233	chr12:119593774-119643075	protein_coding	8.30946	13.1828	43.4536	36.559
ENSG00000138400	32.1494	1.89313	0.576999	3.28099	0.00103443	0.00699886	MDH1B	chr2:206737763-206765328	protein_coding	10.3868	16.2249	40.9939	58.4944
ENSG00000174125	31.0602	1.88445	0.585527	3.21839	0.00128912	0.00845723	TLR1	chr4:38790677-38856817	protein_coding	16.6189	9.12652	50.8325	43.8708
ENSG00000267032	19.2456	1.88002	0.763081	2.46372	0.0137502	0.0599946	AP001357.1	chr18:13151637-13152689	processed_pseudogene	9.34814	5.07029	20.497	32.9031
ENSG00000138315	36.0677	1.8798	0.542014	3.46817	0.000524014	0.00389595	OIT3	chr10:72893584-72933036	protein_coding	16.6189	13.1828	58.2114	51.1826
ENSG00000258636	23.2771	1.87746	0.67973	2.76206	0.00574381	0.0295287	AL121821.2	chr14:41583657-41604988	lncRNA	6.23209	12.1687	33.615	34.1217
ENSG00000272275	31.0878	1.87696	0.635942	2.95147	0.00316264	0.0180175	AC092687.3	chr2:10767875-10770058	lncRNA	19.735	5.07029	43.4536	47.5267
ENSG00000279489	12.9082	1.87426	0.889184	2.10784	0.0350446	0.124398	AL355377.2	chr9:35001913-35003663	TEC	6.23209	4.05623	20.497	17.0609
ENSG00000132698	16.8355	1.87087	0.924016	2.02472	0.0428966	0.144523	RAB25	chr1:156061160-156070504	protein_coding	5.19341	10.1406	8.19879	48.7453
ENSG00000143632	21.3492	1.87087	0.73876	2.53244	0.0113271	0.0512463	ACTA1	chr1:229431245-229434098	protein_coding	10.3868	4.05623	27.056	25.5913
ENSG00000171931	17.2748	1.86754	0.819322	2.27937	0.0226449	0.0888169	FBXW10	chr17:18744026-18779349	protein_coding	9.34814	4.05623	33.615	14.6236
ENSG00000225595	18.1051	1.86722	0.753619	2.47767	0.0132244	0.0582182	LINC01623	chr6:28859625-28864630	lncRNA	6.23209	8.11247	27.8759	24.3727
ENSG00000010327	58.6267	1.86561	0.524854	3.55453	0.000378649	0.00292304	STAB1	chr3:52495338-52524495	protein_coding	17.6576	26.3655	83.6276	76.7739
ENSG00000286965	92.7251	1.86462	0.358414	5.2024	1.96728e-07	3.32365e-06	AC108066.2	chr2:212932894-212937520	lncRNA	44.6633	32.4499	150.858	129.175
ENSG00000143167	12.5342	1.86357	0.913653	2.0397	0.0413807	0.140905	GPA33	chr1:167052836-167166479	protein_coding	5.19341	4.05623	18.8572	14.6236
ENSG00000112964	24.69	1.86	0.663279	2.80425	0.00504339	0.0265396	GHR	chr5:42423439-42721878	protein_coding	11.4255	14.1968	46.7331	46.3081
ENSG00000165188	18.4901	1.85689	0.877698	2.11564	0.0343756	0.122635	RNF183	chr9:113297093-113303376	protein_coding	2.07736	14.1968	20.497	38.9963
ENSG00000285870	23.766	1.85592	0.802998	2.31124	0.0208193	0.0831925	AC012673.1	chr12:30696121-30700220	lncRNA	4.15473	12.1687	36.8945	21.9354
ENSG00000278313	28.8812	1.84989	0.601789	3.07398	0.00211221	0.0128594	AC100827.5	chr15:72604399-72605008	unprocessed_pseudogene	13.5029	11.1546	48.3728	40.2149
ENSG00000212766	19.8459	1.84985	0.782707	2.36339	0.0181084	0.0746532	EWSAT1	chr15:69072926-69095820	lncRNA	4.15473	8.11247	15.5777	29.2472
ENSG00000169194	16.8332	1.84498	0.921898	2.00128	0.0453622	0.150719	IL13	chr5:132656263-132661110	protein_coding	10.3868	2.02812	35.2548	8.53044
ENSG00000261634	58.7834	1.84444	0.459191	4.01671	5.90172e-05	0.000579355	AC026992.2	chr15:69278328-69298795	lncRNA	33.2378	19.2671	104.944	82.8671
ENSG00000287642	28.8099	1.84147	0.642648	2.86544	0.00416425	0.0226361	AC093599.2	chr4:152934516-152936761	lncRNA	6.23209	15.2109	36.8945	40.2149
ENSG00000128313	28.3775	1.84025	0.757203	2.43032	0.0150855	0.0646447	APOL5	chr22:35717872-35729483	protein_coding	16.6189	7.09841	40.9939	43.8708
ENSG00000260455	32.2504	1.83924	0.654216	2.81137	0.00493312	0.0260761	NBAT1	chr6:22133205-22147193	lncRNA	4.15473	10.1406	24.5964	26.8099
ENSG00000010379	104.295	1.83909	0.3638	5.05522	4.29896e-07	6.84558e-06	SLC6A13	chr12:220621-262873	protein_coding	33.2378	53.7451	186.932	123.082
ENSG00000236686	53.2562	1.83862	0.557657	3.29705	0.000977069	0.00667248	BZW1P1	chr3:172425850-172427089	processed_pseudogene	19.735	15.2109	83.6276	40.2149
ENSG00000278153	11.58	1.83861	0.921615	1.99498	0.0460447		AL121782.1	chr20:13368291-13368703	lncRNA	5.19341	6.08435	25.4162	14.6236
ENSG00000169989	18.486	1.83745	0.720459	2.55039	0.0107602	0.0492053	TIGD4	chr4:152769354-152779730	protein_coding	10.3868	9.12652	40.1741	29.2472
ENSG00000256812	37.1732	1.83651	0.603542	3.04288	0.00234323	0.0140495	CAPNS2	chr16:55566684-55567687	protein_coding	15.5802	9.12652	32.7952	56.0571
ENSG00000271824	36.0874	1.83383	0.616058	2.97672	0.00291347	0.0168694	SMIM32	chr5:136191468-136193162	protein_coding	25.9671	8.11247	77.8885	42.6522
ENSG00000259183	21.2306	1.83245	0.737606	2.48432	0.0129798	0.0573597	MED28P6	chr15:88143935-88144165	processed_pseudogene	6.23209	7.09841	25.4162	21.9354
ENSG00000039068	125.967	1.82434	0.323148	5.64551	1.64688e-08	3.3914e-07	CDH1	chr16:68737292-68835537	protein_coding	59.2049	35.492	142.659	193.763
ENSG00000226789	19.3431	1.82203	0.860541	2.11731	0.0342333	0.122267	WBP11P2	chr2:127247258-127250082	processed_pseudogene	14.5416	6.08435	40.9939	31.6845
ENSG00000226161	15.5109	1.81942	0.885322	2.05509	0.03987	0.137172	EIF4A1P5	chr13:36938400-36939494	processed_pseudogene	2.07736	9.12652	15.5777	24.3727
ENSG00000228613	27.5399	1.81821	0.640251	2.83985	0.00451352	0.0241637	AC141930.1	chr2:1546665-1620113	lncRNA	14.5416	7.09841	41.8138	34.1217
ENSG00000241956	88.3743	1.81729	0.369609	4.91679	8.79749e-07	1.29718e-05	AC109466.1	chr5:164296696-165171643	lncRNA	36.3539	24.3374	109.864	103.584
ENSG00000243150	21.318	1.81483	0.698193	2.59932	0.00934088	0.043961	AC106707.1	chr3:158545189-158571066	lncRNA	10.3868	8.11247	40.1741	24.3727
ENSG00000235205	31.0733	1.81329	0.705141	2.57152	0.0101253	0.0468907	TATDN2P3	chr13:23243520-23247184	processed_pseudogene	4.15473	6.08435	18.8572	17.0609
ENSG00000228208	33.9661	1.81286	0.639899	2.83305	0.00461068	0.0246012	LINC02869	chr1:218459265-218525978	lncRNA	10.3868	7.09841	19.6771	42.6522
ENSG00000286843	27.2772	1.81206	0.681979	2.65706	0.00788257	0.0382912	AL160159.1	chr13:93309669-93311063	lncRNA	19.735	4.05623	36.0747	47.5267
ENSG00000239474	15.5919	1.80044	0.826972	2.17715	0.0294696	0.108789	KLHL41	chr2:169509702-169526258	protein_coding	3.11605	12.1687	25.4162	28.0286
ENSG00000237731	21.4848	1.79948	0.6896	2.60945	0.00906876	0.0429339	RNGTTP1	chr21:25643489-25644216	processed_pseudogene	10.3868	9.12652	41.8138	25.5913
ENSG00000151790	20.056	1.79721	0.787819	2.28125	0.0225337	0.0884624	TDO2	chr4:155854738-155920406	protein_coding	6.23209	4.05623	19.6771	15.8422
ENSG00000205037	41.7254	1.79522	0.509316	3.52476	0.000423859	0.00323432	AC134312.1	chr16:88088041-88100985	lncRNA	13.5029	21.2952	56.5716	64.5876
ENSG00000145384	19.083	1.79435	0.761794	2.35543	0.0185014	0.0758443	FABP2	chr4:119317250-119322138	protein_coding	8.30946	6.08435	31.1554	18.2795
ENSG00000226406	22.3836	1.79183	0.697998	2.5671	0.0102553	0.0473895	RBMX2P1	chr21:14829154-14829989	processed_pseudogene	13.5029	7.09841	45.0933	25.5913
ENSG00000205085	402.697	1.79019	0.396616	4.51365	6.37211e-06	7.7802e-05	FAM71F2	chr7:128672288-128687872	protein_coding	211.891	153.123	705.916	555.697
ENSG00000286619	30.1338	1.78998	0.645044	2.77497	0.00552068	0.0286182	AC119673.2	chr1:205813322-205896082	lncRNA	16.6189	13.1828	62.3108	40.2149
ENSG00000111799	21777.6	1.78912	0.0663163	26.9786	2.6377e-160	2.24152e-156	COL12A1	chr6:75084326-75206267	protein_coding	10334.9	10314	37202.8	34152.2
ENSG00000173728	50.5086	1.78569	0.482671	3.69961	0.00021593	0.00180135	C1orf100	chr1:244352635-244389663	protein_coding	14.5416	21.2952	67.2301	56.0571
ENSG00000131379	41.515	1.78325	0.595913	2.99247	0.0027673	0.0161626	C3orf20	chr3:14675141-14773036	protein_coding	30.1218	9.12652	71.3295	63.369
ENSG00000241261	82.0676	1.77827	0.367698	4.83623	1.32328e-06	1.87733e-05	RPL17P19	chr4:61211652-61212203	processed_pseudogene	28.0444	31.4358	107.404	96.2721
ENSG00000253197	35.2957	1.77794	0.562085	3.16313	0.00156085	0.00995801	AC117834.1	chr8:92882984-92965645	lncRNA	18.6963	14.1968	70.5096	41.4335
ENSG00000231689	12.0932	1.7732	0.901427	1.96711	0.0491708		LINC01090	chr2:187712816-188384313	lncRNA	4.15473	7.09841	21.3168	17.0609
ENSG00000287738	14.4495	1.76303	0.820514	2.14869	0.0316593	0.115024	AL359764.3	chr1:241453751-241484995	lncRNA	11.4255	5.07029	27.8759	28.0286
ENSG00000133640	243.105	1.7626	0.242093	7.28068	3.32139e-13	1.30672e-11	LRRIQ1	chr12:85036314-85264457	protein_coding	138.145	118.645	441.915	428.959
ENSG00000288156	28.7656	1.76149	0.632898	2.78321	0.0053824	0.0280096	AC104530.1	chr19:2293173-2295781	lncRNA	6.23209	16.2249	32.7952	43.8708
ENSG00000152076	26.6955	1.76025	0.687535	2.56023	0.0104602	0.0481706	CCDC74B	chr2:130139287-130145134	protein_coding	10.3868	16.2249	53.2921	36.559
ENSG00000078114	110.671	1.7599	0.335632	5.24355	1.57514e-07	2.72434e-06	NEBL	chr10:20779973-21293011	protein_coding	63.3596	34.478	172.175	158.422
ENSG00000041982	7908.04	1.75722	0.233436	7.52763	5.16703e-14	2.25949e-12	TNC	chr9:115019575-115118257	protein_coding	3210.57	3418.39	12178.5	10229.2
ENSG00000056291	46.2543	1.75026	0.500175	3.49929	0.000466492	0.00352065	NPFFR2	chr4:72031804-72148067	protein_coding	13.5029	15.2109	43.4536	53.6199
ENSG00000188037	15.3434	1.75023	0.830059	2.10856	0.0349827	0.124248	CLCN1	chr7:143316111-143352083	protein_coding	4.15473	8.11247	17.2175	24.3727
ENSG00000116106	2049.65	1.74814	0.0937177	18.6532	1.18911e-77	2.75592e-74	EPHA4	chr2:221418027-221574202	protein_coding	782.128	850.795	2820.38	2662.71
ENSG00000162398	41.5531	1.74434	0.533625	3.26884	0.00107988	0.00726206	LEXM	chr1:54806063-54842252	protein_coding	27.0057	16.2249	62.3108	82.8671
ENSG00000213365	23.4807	1.74348	0.687161	2.53722	0.0111736	0.0507319	AP000593.1	chr11:72280151-72281178	processed_pseudogene	14.5416	8.11247	48.3728	26.8099
ENSG00000286000	21.2954	1.73751	0.714518	2.43173	0.015027	0.0644404	AC234775.3	chrX:101640421-101644352	lncRNA	10.3868	6.08435	24.5964	30.4658
ENSG00000228741	50.0156	1.73599	0.47509	3.65402	0.000258161	0.00210812	SPATA13	chr13:23979810-24035027	lncRNA	28.0444	15.2109	81.168	62.1503
ENSG00000229373	22.6447	1.73288	0.663045	2.61352	0.00896157	0.0425212	LINC00452	chr13:113888306-113923512	lncRNA	10.3868	11.1546	38.5343	32.9031
ENSG00000267280	18.3247	1.73046	0.803369	2.154	0.0312401	0.113841	TBX2-AS1	chr17:61393456-61411555	lncRNA	6.23209	9.12652	13.9379	37.7776
ENSG00000250354	19.264	1.7265	0.740243	2.33235	0.0196825	0.0796177	AC069272.1	chr4:148146471-148208880	lncRNA	8.30946	6.08435	22.1367	25.5913
ENSG00000260612	16.3501	1.72405	0.807036	2.13628	0.0326567	0.117825	AC009097.3	chr16:71726975-71727992	lncRNA	11.4255	7.09841	43.4536	17.0609
ENSG00000241527	42.6602	1.72231	0.533825	3.22636	0.00125375	0.00826989	CA15P1	chr22:19031564-19034564	unitary_pseudogene	24.9284	12.1687	70.5096	51.1826
ENSG00000251381	35.4571	1.71779	0.581233	2.95542	0.00312245	0.0178484	LINC00958	chr11:12961541-12989597	lncRNA	18.6963	8.11247	47.553	40.2149
ENSG00000136286	18.5608	1.70387	0.785289	2.16974	0.0300266	0.110447	MYO1G	chr7:44962662-44979088	protein_coding	14.5416	4.05623	31.1554	29.2472
ENSG00000253978	25.1206	1.70076	0.716503	2.3737	0.017611	0.0730515	CTB-178M22.2	chr5:168229583-168269415	lncRNA	3.11605	19.2671	35.2548	37.7776
ENSG00000230321	16.7584	1.69917	0.765862	2.21863	0.0265117	0.0999442	MTCO2P27	chr19:12504905-12505976	unprocessed_pseudogene	8.30946	7.09841	27.8759	21.9354
ENSG00000131471	118.008	1.69886	0.346433	4.90386	9.39726e-07	1.37607e-05	AOC3	chr17:42851184-42858130	protein_coding	45.702	50.7029	163.976	148.673
ENSG00000005421	42.2839	1.69752	0.523378	3.2434	0.00118112	0.00784969	PON1	chr7:95297676-95324532	protein_coding	28.0444	13.1828	74.609	58.4944
ENSG00000253772	51.154	1.69624	0.474048	3.5782	0.000345973	0.00270698	AC112191.1	chr5:160247517-160248217	processed_pseudogene	32.1991	17.239	93.4662	65.8062
ENSG00000079263	258.702	1.69565	0.213884	7.9279	2.22876e-15	1.12515e-13	SP140	chr2:230203110-230313215	protein_coding	103.868	125.743	380.424	363.153
ENSG00000139155	25.4098	1.68859	0.686987	2.45797	0.0139726	0.0607437	SLCO1C1	chr12:20695332-20753386	protein_coding	12.4642	6.08435	21.3168	38.9963
ENSG00000233647	20.6068	1.68713	0.74611	2.26124	0.0237444	0.0917875	NENFP1	chr1:46665910-46666375	processed_pseudogene	6.23209	13.1828	40.1741	21.9354
ENSG00000165917	42.6009	1.68448	0.60664	2.77673	0.00549082	0.0284866	RAPSN	chr11:47437764-47449143	protein_coding	14.5416	24.3374	74.609	49.964
ENSG00000253746	30.5961	1.68178	0.671321	2.50518	0.0122389	0.0546039	AC091182.2	chr8:37405439-37406724	lncRNA	10.3868	5.07029	29.5156	19.4981
ENSG00000258766	69.366	1.68067	0.410415	4.09504	4.22088e-05	0.000428202	DIO2-AS1	chr14:80211419-80455469	lncRNA	22.851	43.6045	104.944	108.458
ENSG00000287118	16.387	1.67786	0.783498	2.1415	0.0322336	0.116678	AC008056.3	chr14:79639754-79644431	lncRNA	7.27078	7.09841	26.2361	19.4981
ENSG00000259536	20.6843	1.67785	0.739971	2.26745	0.0233629	0.0906979	AC091045.1	chr15:40488041-40558019	lncRNA	9.34814	9.12652	17.2175	42.6522
ENSG00000285553	21.5067	1.6768	0.712448	2.35358	0.0185936	0.0761121	AL137182.1	chr6:163115691-163137775	lncRNA	14.5416	10.1406	27.056	52.4012
ENSG00000204291	363.8	1.67573	0.191838	8.73512	2.43387e-18	1.69566e-16	COL15A1	chr9:98943179-99070792	protein_coding	103.868	104.448	311.554	355.841
ENSG00000187997	52.9352	1.6757	0.56277	2.97759	0.00290527	0.0168334	C17orf99	chr17:78146353-78166177	protein_coding	29.0831	10.1406	80.3481	43.8708
ENSG00000241593	100.312	1.67467	0.325121	5.1509	2.59245e-07	4.30567e-06	AC099542.1	chr3:81246579-81297345	lncRNA	67.5143	43.6045	181.193	173.046
ENSG00000279048	20.4271	1.66938	0.702436	2.37655	0.0174753	0.0726421	AC080080.1	chr7:17940503-17942922	TEC	8.30946	12.1687	36.8945	28.0286
ENSG00000258658	21.2991	1.6631	0.721474	2.30514	0.0211588	0.0842451	AL139021.2	chr14:58370023-58395641	lncRNA	14.5416	5.07029	24.5964	37.7776
ENSG00000143603	680.632	1.66292	0.192826	8.62393	6.46941e-18	4.3403e-16	KCNN3	chr1:154697455-154870281	protein_coding	138.145	178.474	582.114	416.773
ENSG00000235760	17.7947	1.66224	0.800216	2.07724	0.0377798	0.131615	MSH2-OT1	chr2:47527008-47535199	lncRNA	4.15473	16.2249	35.2548	29.2472
ENSG00000286952	25.51	1.66156	0.702311	2.36584	0.0179891	0.0743094	AC093928.1	chr3:57293083-57300187	lncRNA	8.30946	6.08435	24.5964	20.7168
ENSG00000287975	41.4544	1.65957	0.557691	2.97578	0.00292242	0.0169097	AC113143.2	chr8:60876969-60904644	lncRNA	22.851	18.253	94.2861	34.1217
ENSG00000068976	108.912	1.65337	0.371318	4.45271	8.47951e-06	0.000100641	PYGM	chr11:64746389-64759974	protein_coding	58.1662	37.5202	150.858	149.892
ENSG00000253408	19.4216	1.65228	0.729262	2.26569	0.0234701	0.0909202	AC083973.1	chr8:42233674-42271266	lncRNA	6.23209	10.1406	27.056	24.3727
ENSG00000248697	28.1082	1.64498	0.619365	2.65591	0.00790947	0.0383773	TOX4P1	chr4:112455924-112457785	processed_pseudogene	9.34814	15.2109	45.9132	30.4658
ENSG00000185666	72.8158	1.64478	0.371136	4.43174	9.34762e-06	0.00010981	SYN3	chr22:32507820-33058381	protein_coding	37.3926	38.5342	129.541	107.24
ENSG00000279964	41.8144	1.64352	0.530319	3.09912	0.00194096	0.0119842	AC009949.1	chr2:230410700-230412529	TEC	28.0444	10.1406	58.2114	60.9317
ENSG00000236453	136.825	1.63959	0.310014	5.28878	1.23135e-07	2.17547e-06	AC003092.1	chr7:94022833-94066661	lncRNA	79.9785	54.7591	232.026	186.451
ENSG00000183098	519.638	1.63672	0.160389	10.2047	1.88822e-24	2.38308e-22	GPC6	chr13:93226807-94408020	protein_coding	186.963	184.559	619.828	532.543
ENSG00000241818	66.8609	1.6347	0.396767	4.12005	3.78796e-05	0.0003883	SCG5-AS1	chr15:32656084-32673065	lncRNA	31.1605	28.3936	87.727	97.4907
ENSG00000237434	19.3807	1.6334	0.759346	2.15106	0.0314713	0.114455	AL512635.1	chr9:20331446-20332277	processed_pseudogene	10.3868	5.07029	30.3355	17.0609
ENSG00000205810	30.896	1.62914	0.708213	2.30035	0.0214284	0.0851191	KLRC3	chr12:10412315-10420595	protein_coding	13.5029	3.04217	34.4349	15.8422
ENSG00000168874	368.922	1.62445	0.218822	7.42358	1.13993e-13	4.75635e-12	ATOH8	chr2:85751344-85791383	protein_coding	132.951	215.994	586.213	488.672
ENSG00000235411	102.876	1.61887	0.418747	3.86598	0.000110642	0.00100632	DRG1P1	chr2:20239892-20241046	processed_pseudogene	81.0172	22.3093	144.299	173.046
ENSG00000229674	18.568	1.60958	0.758861	2.12105	0.0339175	0.121397	H2AL1RP	chrX:37994252-37994918	protein_coding	5.19341	9.12652	22.9566	20.7168
ENSG00000148377	33.5451	1.60943	0.560882	2.86945	0.00411181	0.0224084	IDI2	chr10:1018910-1025859	protein_coding	18.6963	14.1968	43.4536	57.2758
ENSG00000283683	32.1071	1.60914	0.596009	2.69986	0.00693689	0.0344939	MYOCOS	chr1:171600621-171638799	protein_coding	20.7736	12.1687	63.1307	36.559
ENSG00000235784	21.7157	1.60782	0.736877	2.18194	0.029114	0.10782	HNRNPA1P29	chr13:93394977-93395855	processed_pseudogene	12.4642	4.05623	30.3355	19.4981
ENSG00000169760	19.3165	1.60376	0.705986	2.27166	0.0231069	0.0900094	NLGN1	chr3:173396284-174286644	protein_coding	13.5029	10.1406	29.5156	42.6522
ENSG00000081803	81.4001	1.59848	0.351218	4.55125	5.33278e-06	6.62221e-05	CADPS2	chr7:122318411-122886759	protein_coding	45.702	45.6326	149.218	126.738
ENSG00000132938	228.267	1.59827	0.67235	2.37714	0.0174475	0.0725739	MTUS2	chr13:28820339-29505947	protein_coding	138.145	68.956	296.796	330.25
ENSG00000163885	31.4098	1.59547	0.603801	2.64238	0.00823249	0.0396597	CFAP100	chr3:126394909-126436556	protein_coding	9.34814	16.2249	41.8138	35.3404
ENSG00000287032	93.014	1.59481	0.338113	4.71679	2.39597e-06	3.20982e-05	AC018647.3	chr7:35614650-35622939	lncRNA	50.8954	36.5061	134.46	129.175
ENSG00000254060	41.0548	1.5914	0.484024	3.28785	0.00100957	0.00684867	AC022778.1	chr8:81036964-81040831	lncRNA	21.8123	20.2812	62.3108	64.5876
ENSG00000267272	67.6885	1.58492	0.453654	3.49368	0.000476408	0.00358487	LINC01140	chr1:87129765-87169198	lncRNA	37.3926	16.2249	89.3668	70.6808
ENSG00000233723	24.6752	1.58488	0.668634	2.37033	0.0177722	0.0735767	LINC01122	chr2:58427799-59063766	lncRNA	7.27078	16.2249	40.9939	29.2472
ENSG00000118997	258.945	1.58434	0.200304	7.90966	2.58095e-15	1.28765e-13	DNAH7	chr2:195737703-196068837	protein_coding	142.299	164.277	476.35	442.364
ENSG00000259968	36.8845	1.58253	0.646084	2.44941	0.0143089	0.0619551	AC093283.1	chr5:73952940-73954014	lncRNA	29.0831	10.1406	54.112	63.369
ENSG00000137460	869.358	1.58199	0.138683	11.4073	3.84475e-30	7.59829e-28	FHDC1	chr4:152936323-152979671	protein_coding	333.417	386.356	1144.55	1007.81
ENSG00000140522	28.6816	1.58092	0.650883	2.42888	0.0151454	0.0648065	RLBP1	chr15:89209869-89221614	protein_coding	22.851	6.08435	34.4349	52.4012
ENSG00000279853	33.4956	1.5795	0.613377	2.57508	0.0100217	0.0465462	AC004453.1	chr7:44367140-44369292	TEC	18.6963	11.1546	59.0313	29.2472
ENSG00000085563	33.3079	1.57764	0.597996	2.63822	0.00833427	0.0400592	ABCB1	chr7:87503017-87713323	protein_coding	12.4642	9.12652	39.3542	24.3727
ENSG00000206113	17.9037	1.57555	0.749177	2.10304	0.0354626	0.12548	CFAP99	chr4:2418974-2462942	protein_coding	6.23209	14.1968	27.056	34.1217
ENSG00000172425	54.7044	1.57275	0.478026	3.29008	0.00100157	0.00680567	TTC36	chr11:118527472-118531197	protein_coding	28.0444	21.2952	94.2861	51.1826
ENSG00000258578	24.9731	1.57218	0.640894	2.4531	0.0141631	0.0614595	AC008015.1	chr14:76013679-76014143	processed_pseudogene	17.6576	8.11247	40.9939	35.3404
ENSG00000170458	57.5918	1.57167	0.428427	3.66845	0.000244023	0.00201006	CD14	chr5:140631728-140633701	protein_coding	40.5086	23.3233	85.2674	104.802
ENSG00000287507	40.2579	1.56868	0.513134	3.05705	0.00223527	0.0135038	AP001053.1	chr21:43768320-43771666	lncRNA	28.0444	14.1968	66.4102	58.4944
ENSG00000164418	160.906	1.56794	0.284789	5.50561	3.67886e-08	7.11599e-07	GRIK2	chr6:101181257-102070083	protein_coding	42.586	64.8997	149.218	170.609
ENSG00000286951	81.9145	1.56346	0.367896	4.24972	2.1404e-05	0.000231709	AL356113.1	chr10:24410183-24416459	lncRNA	37.3926	30.4217	90.1867	110.896
ENSG00000149403	91.9304	1.56332	0.342798	4.56047	5.10382e-06	6.36579e-05	GRIK4	chr11:120511746-120988906	protein_coding	37.3926	36.5061	100.845	118.207
ENSG00000124875	1729.66	1.56281	0.118904	13.1435	1.85502e-39	6.85388e-37	CXCL6	chr4:73836640-73849064	protein_coding	568.159	603.365	1879.98	1575.69
ENSG00000248568	90.0881	1.55855	0.336718	4.62864	3.68072e-06	4.744e-05	KRT8P48	chr5:146706381-146707600	processed_pseudogene	52.9728	47.6607	155.777	140.143
ENSG00000228784	80.6701	1.55545	0.378484	4.10967	3.96217e-05	0.000404856	LINC00954	chr2:19868860-19885047	lncRNA	38.4312	55.7732	131.181	146.236
ENSG00000287766	28.1376	1.55196	0.606967	2.55692	0.0105604	0.0485357	AC006130.3	chr19:2862270-2864428	lncRNA	15.5802	18.253	57.3915	41.4335
ENSG00000168685	650.958	1.54353	0.154488	9.99126	1.66451e-23	1.92014e-21	IL7R	chr5:35852695-35879603	protein_coding	409.241	481.678	1315.09	1282
ENSG00000260278	21.1141	1.54215	0.704249	2.18978	0.0285401	0.106111	AC098818.2	chr4:78773654-78775973	lncRNA	6.23209	12.1687	24.5964	29.2472
ENSG00000287859	31.9132	1.53491	0.577685	2.65701	0.00788368	0.0382912	AC008507.4	chr19:30058229-30060797	lncRNA	23.8897	13.1828	66.4102	40.2149
ENSG00000168675	49.3245	1.53478	0.465133	3.29967	0.000968001	0.00662147	LDLRAD4	chr18:13217498-13652755	protein_coding	24.9284	24.3374	86.9072	54.8385
ENSG00000223458	23.2942	1.53295	0.69219	2.21463	0.0267852	0.100777	LMO7DN-IT1	chr13:75876886-75881127	lncRNA	15.5802	7.09841	30.3355	35.3404
ENSG00000277562	17.368	1.53055	0.758277	2.01846	0.0435431	0.146222	AC010320.5	chr19:52241765-52242440	processed_pseudogene	10.3868	11.1546	40.9939	20.7168
ENSG00000270975	67.3981	1.52868	0.499878	3.05811	0.00222736	0.013472	MAGOH3P	chr14:68861762-68862525	unprocessed_pseudogene	39.4699	20.2812	78.7084	93.8348
ENSG00000213514	28.5148	1.52809	0.641999	2.3802	0.0173031	0.0720793	AL731556.1	chr10:77730766-77734769	processed_pseudogene	16.6189	14.1968	42.6337	46.3081
ENSG00000265735	2650.01	1.52712	0.516296	2.95784	0.00309806	0.0177248	RN7SL5P	chr9:9442060-9442380	misc_RNA	1841.58	1045.49	5459.57	2860.13
ENSG00000228701	29.6329	1.52505	0.648469	2.35178	0.018684	0.0764328	TNKS2-AS1	chr10:91782835-91798304	lncRNA	20.7736	8.11247	56.5716	25.5913
ENSG00000250645	37.0136	1.52461	0.565501	2.69604	0.00701687	0.0348433	AC010442.2	chr5:418703-419109	processed_pseudogene	25.9671	15.2109	45.9132	73.118
ENSG00000263426	378.906	1.52374	0.202352	7.53014	5.06841e-14	2.22017e-12	RN7SL471P	chr6:28977475-28977773	misc_RNA	189.04	164.277	590.313	421.647
ENSG00000221869	1455.24	1.5234	0.104754	14.5427	6.49832e-48	4.2479e-45	CEBPD	chr8:47736913-47738164	protein_coding	761.354	801.106	2304.68	2185.01
ENSG00000285744	83.1223	1.52308	0.354148	4.30069	1.70267e-05	0.000188648	AC083837.1	chr8:78805293-78956082	lncRNA	35.3152	50.7029	119.702	127.957
ENSG00000224955	25.4573	1.52179	0.688232	2.21115	0.0270252	0.101469	KCTD10P1	chr9:28598668-28599292	processed_pseudogene	5.19341	21.2952	30.3355	46.3081
ENSG00000101825	96.7407	1.52149	0.376733	4.03864	5.37624e-05	0.000533938	MXRA5	chrX:3308565-3346652	protein_coding	18.6963	30.4217	63.9505	77.9926
ENSG00000223382	32.7317	1.5198	0.620234	2.45037	0.014271	0.0618223	LINC01778	chr1:30824217-30834864	lncRNA	8.30946	17.239	45.9132	26.8099
ENSG00000125462	25.477	1.51962	0.727563	2.08864	0.0367403	0.128869	MIR9-1HG	chr1:156404250-156456763	lncRNA	16.6189	6.08435	40.1741	24.3727
ENSG00000167912	23.7111	1.51834	0.629891	2.41049	0.0159312	0.0675566	AC090152.1	chr8:59119040-59123478	lncRNA	18.6963	12.1687	40.9939	47.5267
ENSG00000173702	20.3404	1.51763	0.740869	2.04844	0.0405171	0.138743	MUC13	chr3:124905442-124953819	protein_coding	12.4642	6.08435	26.2361	26.8099
ENSG00000248677	30.5679	1.51612	0.572134	2.64995	0.00805049	0.0388931	LINC02102	chr5:6686325-6707711	lncRNA	19.735	19.2671	64.7704	46.3081
ENSG00000173338	39.2428	1.51575	0.514774	2.9445	0.00323477	0.0183628	KCNK7	chr11:65592836-65595996	protein_coding	15.5802	18.253	49.1927	47.5267
ENSG00000273580	19.272	1.51571	0.746305	2.03095	0.0422602	0.142981	AC087072.1	chr7:35933888-35934569	unprocessed_pseudogene	14.5416	7.09841	33.615	28.0286
ENSG00000229214	18.9856	1.51456	0.736673	2.05595	0.0397872	0.136906	LINC00242	chr6:169788790-169799549	lncRNA	9.34814	11.1546	38.5343	19.4981
ENSG00000280079	83.4134	1.51293	0.344082	4.39702	1.09747e-05	0.000127004	AC011447.7	chr19:20220597-20222186	TEC	42.586	45.6326	126.261	125.519
ENSG00000172940	146.873	1.51239	0.318547	4.74779	2.0565e-06	2.80066e-05	SLC22A13	chr3:38265812-38278757	protein_coding	92.4427	67.9419	259.902	196.2
ENSG00000288063	60.3711	1.51129	0.501119	3.01583	0.0025628	0.0151627	AC099050.1	chr3:51668592-51671176	lncRNA	20.7736	40.5623	102.485	71.8994
ENSG00000285646	145.279	1.50957	0.279792	5.39533	6.83963e-08	1.25266e-06	AL021155.4	chr1:11907940-11914298	lncRNA	48.8181	59.8294	152.497	157.204
ENSG00000227617	33.4104	1.5078	0.533961	2.8238	0.00474579	0.0252219	CERS6-AS1	chr2:168771951-168786961	lncRNA	22.851	18.253	66.4102	49.964
ENSG00000251054	19.3499	1.50518	0.754568	1.99476	0.046069	0.152431	AC008883.2	chr5:97223371-97227957	lncRNA	11.4255	6.08435	22.9566	26.8099
ENSG00000115594	848.706	1.50465	0.138517	10.8625	1.73828e-27	2.84074e-25	IL1R1	chr2:102064544-102179874	protein_coding	244.09	278.866	791.183	689.747
ENSG00000287575	41.9345	1.50415	0.571912	2.63003	0.00853777	0.0408678	AL390755.3	chr13:110132003-110136906	lncRNA	9.34814	27.3796	50.8325	53.6199
ENSG00000151490	67.241	1.50282	0.441959	3.40037	0.000672949	0.00483954	PTPRO	chr12:15322257-15602175	protein_coding	44.6633	24.3374	116.423	77.9926
ENSG00000121858	28.5065	1.50186	0.643292	2.33465	0.0195615	0.0792345	TNFSF10	chr3:172505508-172523475	protein_coding	14.5416	11.1546	21.3168	52.4012
ENSG00000144644	22.942	1.49992	0.723247	2.07387	0.0380916	0.132554	GADL1	chr3:30726200-30894765	protein_coding	6.23209	8.11247	22.1367	18.2795
ENSG00000285705	24.6401	1.4981	0.70421	2.12734	0.0333914	0.119904	AC090692.2	chr11:35824192-35838523	lncRNA	11.4255	13.1828	43.4536	25.5913
ENSG00000187516	32.5776	1.49296	0.590733	2.5273	0.0114945	0.0518838	H2AP	chrX:37990779-37991314	protein_coding	13.5029	14.1968	49.1927	28.0286
ENSG00000241318	33.5367	1.4899	0.530172	2.81022	0.00495078	0.0261423	WDR82P2	chr1:91534666-91535593	processed_pseudogene	20.7736	17.239	50.8325	56.0571
ENSG00000144834	51.5355	1.48819	0.459071	3.24175	0.00118798	0.00789116	TAGLN3	chr3:111998739-112013887	protein_coding	28.0444	18.253	69.6897	59.7131
ENSG00000127863	339.425	1.48502	0.187972	7.90026	2.78319e-15	1.38313e-13	TNFRSF19	chr13:23570370-23676104	protein_coding	132.951	142.982	406.66	364.371
ENSG00000276216	37.0325	1.4839	0.618441	2.39941	0.0164213	0.069232	AC245014.3	chr1:145281116-145281462	lncRNA	15.5802	4.05623	27.8759	26.8099
ENSG00000203635	74.0267	1.48195	0.414602	3.5744	0.000351035	0.0027393	AC144450.1	chr2:1620510-1625419	lncRNA	52.9728	26.3655	100.025	121.863
ENSG00000158220	348.445	1.48019	0.1948	7.59853	2.99523e-14	1.34201e-12	ESYT3	chr3:138434586-138481686	protein_coding	188.001	171.376	532.921	467.955
ENSG00000171951	1029.39	1.47655	0.130448	11.3191	1.05602e-29	1.97957e-27	SCG2	chr2:223596940-223602361	protein_coding	502.722	460.382	1373.3	1305.16
ENSG00000180353	50.5709	1.47557	0.445044	3.31557	0.000914563	0.0062883	HCLS1	chr3:121631399-121660927	protein_coding	30.1218	22.3093	68.0499	77.9926
ENSG00000226453	19.5224	1.47447	0.73089	2.01736	0.0436584	0.146567	LINC02542	chr6:81844602-82169391	lncRNA	12.4642	6.08435	21.3168	30.4658
ENSG00000259417	22.5674	1.4741	0.683162	2.15776	0.0309466	0.11291	CTXND1	chr15:80195481-80252213	protein_coding	9.34814	12.1687	32.7952	26.8099
ENSG00000179071	18.7483	1.47393	0.720664	2.04523	0.0408317	0.139483	CCDC89	chr11:85683848-85686195	protein_coding	10.3868	12.1687	22.9566	40.2149
ENSG00000281189	27.6956	1.4703	0.700675	2.09841	0.0358691	0.12655	GHET1	chr7:148987527-148989432	lncRNA	24.9284	6.08435	44.2735	41.4335
ENSG00000065609	49.9936	1.46989	0.457948	3.20973	0.0013286	0.00868541	SNAP91	chr6:83552880-83709691	protein_coding	36.3539	25.3515	76.2487	95.0534
ENSG00000144130	23.3186	1.46895	0.709698	2.06983	0.0384685	0.133576	NT5DC4	chr2:112721486-112742879	protein_coding	7.27078	12.1687	27.056	26.8099
ENSG00000280515	196.935	1.46673	0.302813	4.84369	1.27447e-06	1.81821e-05	SALRNA2	chr15:70635249-70637314	lncRNA	108.023	55.7732	236.125	215.698
ENSG00000260971	40.0304	1.46094	0.527818	2.76789	0.00564202	0.0291051	AC119674.1	chr1:56154545-56477687	lncRNA	19.735	12.1687	39.3542	48.7453
ENSG00000173262	156.35	1.46025	0.279674	5.22126	1.77711e-07	3.02845e-06	SLC2A14	chr12:7812512-7891148	protein_coding	47.7794	54.7591	132	151.111
ENSG00000229060	21.2059	1.46013	0.704224	2.07338	0.0381366	0.132659	AL451124.1	chr9:28148211-28149236	processed_pseudogene	8.30946	14.1968	36.0747	25.5913
ENSG00000251188	64.29	1.4569	0.405286	3.59474	0.000324715	0.00256294	AC079140.3	chr4:268982-269531	processed_pseudogene	35.3152	33.4639	75.4288	114.552
ENSG00000280650	324.481	1.45585	0.195467	7.44805	9.47308e-14	3.99185e-12	KCNIP4-IT1	chr4:21843341-21853188	lncRNA	135.029	163.263	426.337	391.181
ENSG00000150637	209.35	1.45377	0.222237	6.54155	6.08855e-11	1.78211e-09	CD226	chr18:69831158-69961803	protein_coding	129.835	123.715	371.405	321.719
ENSG00000198483	25.1041	1.44956	0.681632	2.1266	0.0334536	0.120054	ANKRD35	chr1:145866560-145885866	protein_coding	6.23209	14.1968	27.8759	28.0286
ENSG00000249096	268.037	1.44908	0.211614	6.84774	7.50272e-12	2.45854e-10	LINC02362	chr4:184365180-184382416	lncRNA	129.835	136.898	381.244	346.092
ENSG00000252634	33.7435	1.44799	0.573922	2.52298	0.0116365	0.0523858	RN7SKP219	chr10:21785292-21785587	misc_RNA	17.6576	19.2671	68.0499	31.6845
ENSG00000121871	194.825	1.44401	0.244582	5.90399	3.54814e-09	8.14187e-08	SLITRK3	chr3:165186720-165197109	protein_coding	93.4814	70.9841	223.007	224.229
ENSG00000274717	45.6289	1.44371	0.548988	2.62977	0.00854426	0.0408912	AL049757.1	chr22:42791814-42794313	processed_pseudogene	20.7736	17.239	64.7704	37.7776
ENSG00000142675	124.852	1.4436	0.303863	4.75081	2.02599e-06	2.76059e-05	CNKSR1	chr1:26177484-26189884	protein_coding	94.5201	55.7732	196.771	212.042
ENSG00000162645	650.758	1.44071	0.159311	9.0434	1.5188e-19	1.20624e-17	GBP2	chr1:89106132-89150456	protein_coding	135.029	157.179	388.623	405.805
ENSG00000232259	41.5623	1.43944	0.501767	2.86875	0.00412096	0.0224477	AL158166.2	chr10:127929376-127934517	lncRNA	25.9671	17.239	68.8698	47.5267
ENSG00000150625	171.725	1.43888	0.267032	5.38842	7.10799e-08	1.299e-06	GPM6A	chr4:175632934-176002664	protein_coding	88.288	102.42	254.162	263.225
ENSG00000249679	68.5569	1.4376	0.419081	3.43036	0.000602782	0.00441336	AC106897.1	chr4:185471461-185507055	lncRNA	33.2378	19.2671	80.3481	60.9317
ENSG00000281264	26.0681	1.43591	0.659676	2.17669	0.0295039	0.108884	SALRNA3	chr15:70615547-70616567	lncRNA	16.6189	9.12652	31.9753	37.7776
ENSG00000259205	27.6904	1.43518	0.621471	2.30933	0.0209254	0.0835117	PRKXP1	chr15:100553529-100558954	processed_pseudogene	11.4255	16.2249	39.3542	35.3404
ENSG00000245598	24.199	1.43503	0.657895	2.18124	0.0291657	0.107951	DACT3-AS1	chr19:46660364-46677447	lncRNA	10.3868	18.253	38.5343	38.9963
ENSG00000280276	21.9035	1.43421	0.682145	2.10251	0.035509	0.125609	AC009229.4	chr2:38121935-38123881	TEC	10.3868	15.2109	44.2735	24.3727
ENSG00000205809	77.5793	1.43402	0.380796	3.76585	0.000165985	0.00142526	KLRC2	chr12:10426854-10442300	protein_coding	38.4312	26.3655	95.1059	79.2112
ENSG00000287286	25.5737	1.43371	0.668945	2.14323	0.0320945	0.116283	AC024560.5	chr3:197665316-197674863	lncRNA	18.6963	12.1687	36.0747	47.5267
ENSG00000250508	26.0087	1.42822	0.659647	2.16514	0.0303773	0.111414	LINC02701	chr11:68870664-68874542	lncRNA	16.6189	10.1406	49.1927	21.9354
ENSG00000172349	30.7129	1.42816	0.610637	2.3388	0.0193457	0.0785476	IL16	chr15:81159575-81314058	protein_coding	14.5416	14.1968	36.0747	41.4335
ENSG00000286596	31.8163	1.42592	0.579002	2.46272	0.0137887	0.0601108	AC098595.1	chr4:30718805-30721970	lncRNA	11.4255	14.1968	33.615	35.3404
ENSG00000263755	34.6515	1.42461	0.58773	2.42392	0.0153539	0.0655028	RN7SL498P	chr20:6001733-6002030	misc_RNA	28.0444	9.12652	56.5716	42.6522
ENSG00000259038	18.8401	1.42445	0.710952	2.00358	0.0451148	0.150131	AL121820.2	chr14:68627166-68628445	lncRNA	11.4255	12.1687	27.056	36.559
ENSG00000170989	115.65	1.42322	0.3454	4.1205	3.7805e-05	0.000387691	S1PR1	chr1:101236865-101243713	protein_coding	29.0831	40.5623	109.864	75.5553
ENSG00000288071	54.9561	1.42287	0.415607	3.42359	0.000617999	0.00450279	AL591135.2	chr6:80046715-80084776	lncRNA	33.2378	33.4639	85.2674	93.8348
ENSG00000185345	48.4631	1.42286	0.468352	3.03801	0.00238145	0.0142439	PRKN	chr6:161347417-162727775	protein_coding	36.3539	20.2812	68.0499	84.0857
ENSG00000170381	314.015	1.42134	0.236016	6.0222	1.72066e-09	4.18974e-08	SEMA3E	chr7:83363238-83649139	protein_coding	226.433	169.348	497.666	563.009
ENSG00000249779	20.5228	1.41706	0.691808	2.04834	0.0405265	0.138757	AC106800.1	chr5:43206709-43207811	processed_pseudogene	14.5416	10.1406	29.5156	36.559
ENSG00000280365	57.1114	1.41605	0.409651	3.45671	0.000546805	0.00404887	AC021766.1	chr18:44732575-44733315	TEC	33.2378	31.4358	80.3481	92.6162
ENSG00000275647	29.2165	1.41346	0.579548	2.43891	0.0147318	0.0634197	AC093783.1	chr4:128944628-128944956	processed_pseudogene	15.5802	16.2249	35.2548	49.964
ENSG00000155657	225.207	1.41126	0.280067	5.039	4.67974e-07	7.38569e-06	TTN	chr2:178525989-178830802	protein_coding	133.99	118.645	386.163	283.942
ENSG00000166573	26.2976	1.40822	0.618293	2.27759	0.0227511	0.0891372	GALR1	chr18:77249848-77277900	protein_coding	12.4642	12.1687	33.615	31.6845
ENSG00000135902	30.0108	1.39961	0.567296	2.46716	0.0136189	0.0595644	CHRND	chr2:232525993-232536667	protein_coding	21.8123	15.2109	55.7518	41.4335
ENSG00000116990	101.488	1.39831	0.334082	4.18554	2.84488e-05	0.000299453	MYCL	chr1:39895426-39902256	protein_coding	39.4699	60.8435	135.28	129.175
ENSG00000146409	272.659	1.39399	0.25038	5.5675	2.58416e-08	5.12291e-07	SLC18B1	chr6:132769370-132813339	protein_coding	109.062	195.713	447.654	352.185
ENSG00000164078	29.3076	1.39114	0.581001	2.39438	0.0166486	0.0699585	MST1R	chr3:49887002-49903873	protein_coding	21.8123	13.1828	38.5343	53.6199
ENSG00000204011	45.1778	1.39093	0.520571	2.67193	0.00754159	0.0369102	COL5A1-AS1	chr9:134649385-134653073	lncRNA	13.5029	14.1968	29.5156	43.8708
ENSG00000265282	42.522	1.39044	0.480367	2.89453	0.00379731	0.0210088	AC005828.4	chr17:63430468-63432211	lncRNA	23.8897	23.3233	58.2114	65.8062
ENSG00000270381	25.0668	1.39004	0.640691	2.1696	0.0300374	0.110453	AL138963.2	chr13:45263690-45263915	processed_pseudogene	12.4642	14.1968	31.1554	38.9963
ENSG00000249753	22.7736	1.38999	0.68495	2.02933	0.0424251	0.143351	AC084357.2	chr12:63623788-63795718	lncRNA	10.3868	17.239	33.615	38.9963
ENSG00000156959	87.2939	1.38942	0.429352	3.23608	0.00121184	0.00802764	LHFPL4	chr3:9498361-9553822	protein_coding	24.9284	65.9138	110.684	127.957
ENSG00000285280	64.8736	1.3887	0.414015	3.35422	0.000795897	0.00559278	AL390957.1	chr1:192167786-192957713	lncRNA	35.3152	28.3936	65.5903	102.365
ENSG00000240441	26.7056	1.3861	0.627723	2.20814	0.0272345	0.102095	AC007622.1	chr12:107719599-107720133	processed_pseudogene	15.5802	11.1546	25.4162	45.0894
ENSG00000120327	62.0174	1.38249	0.424427	3.25731	0.00112474	0.00752207	PCDHB14	chr5:141223343-141227759	protein_coding	36.3539	34.478	77.0686	108.458
ENSG00000092850	34.9425	1.38122	0.52813	2.6153	0.00891479	0.0423702	TEKT2	chr1:36084094-36088275	protein_coding	20.7736	18.253	45.9132	56.0571
ENSG00000227678	32.2472	1.38025	0.563564	2.44915	0.0143195	0.0619905	AL355581.1	chr6:130133410-130146179	lncRNA	23.8897	12.1687	50.8325	42.6522
ENSG00000203797	46.0037	1.37308	0.44384	3.09364	0.00197719	0.0121637	DDO	chr6:110391771-110415575	protein_coding	35.3152	30.4217	86.0873	84.0857
ENSG00000259762	36.3472	1.37264	0.566988	2.42094	0.0154805	0.0659634	AC021739.4	chr15:85750336-85752901	lncRNA	24.9284	12.1687	59.8512	35.3404
ENSG00000198842	22.948	1.37237	0.66414	2.06638	0.0387922	0.134407	STYXL2	chr1:167094075-167129165	protein_coding	12.4642	12.1687	22.9566	41.4335
ENSG00000237321	30.6989	1.37102	0.603656	2.27119	0.0231354	0.0900753	AL354936.1	chr6:123823240-123829285	lncRNA	13.5029	9.12652	30.3355	28.0286
ENSG00000152582	128.105	1.36518	0.273011	5.00047	5.71918e-07	8.80996e-06	SPEF2	chr5:35617844-35814611	protein_coding	82.0559	79.0965	214.808	199.856
ENSG00000219294	36.4458	1.36398	0.516696	2.63982	0.00829505	0.0398932	PIP5K1P1	chr6:7986537-7988192	processed_pseudogene	24.9284	22.3093	72.1493	48.7453
ENSG00000108176	95.7633	1.3623	0.356429	3.82208	0.00013233	0.00117385	DNAJC12	chr10:67796669-67838188	protein_coding	52.9728	35.492	102.485	125.519
ENSG00000117707	44.3617	1.36122	0.525759	2.58905	0.00962423	0.0450698	PROX1	chr1:213983181-214041510	protein_coding	12.4642	24.3374	42.6337	52.4012
ENSG00000157613	3231.04	1.3565	0.105315	12.8804	5.80626e-38	1.97366e-35	CREB3L1	chr11:46277662-46321409	protein_coding	972.207	895.413	2280.08	2505.51
ENSG00000207185	25.9931	1.35608	0.605546	2.23944	0.0251274	0.0959409	RNU6-1157P	chr11:118593988-118594093	snRNA	13.5029	14.1968	34.4349	36.559
ENSG00000189196	24.4266	1.35588	0.661469	2.0498	0.0403839	0.138398	LINC00994	chr3:64078361-64087363	lncRNA	10.3868	11.1546	23.7765	31.6845
ENSG00000235903	64.0403	1.35288	0.406396	3.32898	0.000871635	0.00603516	CPB2-AS1	chr13:46052497-46161379	lncRNA	37.3926	26.3655	90.1867	71.8994
ENSG00000207005	46.3802	1.35139	0.596963	2.26378	0.0235877	0.0912789	RNU1-2	chr1:16895980-16896143	snRNA	20.7736	6.08435	31.9753	36.559
ENSG00000110876	189.815	1.3505	0.300831	4.48924	7.14775e-06	8.64443e-05	SELPLG	chr12:108621895-108633894	protein_coding	113.216	76.0544	273.84	207.168
ENSG00000170231	25.8017	1.34895	0.662619	2.03578	0.041772	0.141878	FABP6	chr5:160187367-160238735	protein_coding	13.5029	7.09841	27.8759	24.3727
ENSG00000186479	185.736	1.34844	0.254802	5.29212	1.20905e-07	2.13904e-06	RGS7BP	chr5:64506015-64612319	protein_coding	68.553	57.8013	157.417	164.516
ENSG00000231575	22.9383	1.34809	0.675132	1.99677	0.0458497	0.151863	AL139118.1	chr10:94109116-94121107	lncRNA	14.5416	10.1406	25.4162	37.7776
ENSG00000145708	337.08	1.347	0.229237	5.87601	4.20285e-09	9.49888e-08	CRHBP	chr5:76953045-76981158	protein_coding	188.001	170.362	409.939	503.296
ENSG00000255520	33.7702	1.34692	0.550924	2.44485	0.0144914	0.0625647	AC090589.2	chr11:47123104-47130801	lncRNA	20.7736	19.2671	54.112	47.5267
ENSG00000139187	26.6128	1.34618	0.628439	2.1421	0.0321852	0.116536	KLRG1	chr12:8950044-9010760	protein_coding	13.5029	10.1406	35.2548	24.3727
ENSG00000109819	98.6803	1.34612	0.319345	4.21527	2.49484e-05	0.000265901	PPARGC1A	chr4:23755041-23904089	protein_coding	67.5143	61.8576	157.417	171.827
ENSG00000279739	60.7329	1.3452	0.402219	3.34444	0.000824501	0.00576834	AC011369.2	chr5:168128856-168130422	TEC	45.702	32.4499	100.845	97.4907
ENSG00000152580	221.765	1.34477	0.235758	5.70404	1.17003e-08	2.46314e-07	IGSF10	chr3:151425384-151458709	protein_coding	90.3654	76.0544	217.268	204.73
ENSG00000231738	28.1786	1.34411	0.666535	2.01656	0.0437417	0.14673	TSPAN19	chr12:85014311-85036277	protein_coding	17.6576	21.2952	60.671	37.7776
ENSG00000205111	61.989	1.34397	0.430206	3.12402	0.001784	0.0111365	CDKL4	chr2:39175646-39229588	protein_coding	35.3152	33.4639	104.125	69.4621
ENSG00000205500	23.0496	1.34241	0.639696	2.09851	0.0358602	0.12655	MAPRE3-AS1	chr2:26984776-27014612	lncRNA	12.4642	13.1828	34.4349	30.4658
ENSG00000224844	45.3165	1.34001	0.480118	2.791	0.00525454	0.0274394	AC107079.1	chr2:237122910-237124097	lncRNA	30.1218	17.239	62.3108	57.2758
ENSG00000150471	2983.16	1.33929	0.0902166	14.8452	7.46908e-50	5.44047e-47	ADGRL3	chr4:61201258-62078335	protein_coding	1305.62	1180.36	3298.37	2985.65
ENSG00000225689	53.6797	1.33852	0.468405	2.85761	0.0042684	0.023089	AL008633.1	chrX:128027322-129326707	lncRNA	36.3539	25.3515	66.4102	90.1789
ENSG00000237950	56.1774	1.33705	0.408445	3.2735	0.00106225	0.00716425	AL357079.1	chr1:43937918-43940781	lncRNA	33.2378	34.478	86.9072	84.0857
ENSG00000239605	78.6727	1.33687	0.36308	3.68202	0.000231393	0.00191655	STPG4	chr2:47045538-47155308	protein_coding	49.8567	41.5764	131.181	98.7093
ENSG00000236782	51.3885	1.33524	0.433588	3.07952	0.00207337	0.0126668	AL391650.1	chr1:26169516-26171831	protein_coding	31.1605	26.3655	75.4288	69.4621
ENSG00000178734	37.6284	1.33293	0.658381	2.02456	0.0429126	0.144539	LMO7DN	chr13:75871038-75883811	lncRNA	35.3152	5.07029	49.1927	52.4012
ENSG00000081051	121.013	1.33202	0.346688	3.84213	0.000121971	0.00109524	AFP	chr4:73431138-73456174	protein_coding	39.4699	64.8997	99.2053	165.734
ENSG00000236101	31.1236	1.33052	0.635773	2.09275	0.0363712	0.127843	RAC1P7	chr1:234026851-234027227	processed_pseudogene	36.3539	9.12652	47.553	67.0249
ENSG00000066468	100.432	1.32779	0.342134	3.88092	0.000104063	0.000954998	FGFR2	chr10:121478332-121598458	protein_coding	60.2436	39.5483	127.081	123.082
ENSG00000087250	62.9332	1.32405	0.417227	3.17345	0.00150638	0.0096664	MT3	chr16:56589074-56591088	protein_coding	54.0115	38.5342	112.323	119.426
ENSG00000272701	100.127	1.322	0.325165	4.06561	4.79067e-05	0.000481408	MESTIT1	chr7:130486042-130491033	lncRNA	51.9341	53.7451	145.119	118.207
ENSG00000177409	910.033	1.32135	0.131622	10.039	1.02699e-23	1.21214e-21	SAMD9L	chr7:93130056-93148385	protein_coding	457.02	428.947	1150.29	1061.43
ENSG00000258168	75.3727	1.31984	0.41542	3.17711	0.0014875	0.00957395	AC025569.1	chr12:70468080-70543040	lncRNA	18.6963	36.5061	78.7084	58.4944
ENSG00000228222	58.733	1.3179	0.462219	2.85124	0.00435485	0.0234819	AC073050.1	chr2:167293171-167558333	lncRNA	14.5416	18.253	39.3542	42.6522
ENSG00000258452	28.5185	1.31782	0.601684	2.19022	0.0285081	0.106007	HMGN2P2	chr14:80822524-80822796	processed_pseudogene	11.4255	18.253	29.5156	45.0894
ENSG00000137875	29.7822	1.31608	0.66404	1.98192	0.0474877	0.155851	BCL2L10	chr15:52109263-52112775	protein_coding	5.19341	28.3936	37.7144	46.3081
ENSG00000132334	666.665	1.3156	0.141711	9.28371	1.63676e-20	1.40025e-18	PTPRE	chr10:127907103-128085855	protein_coding	372.887	349.85	865.792	934.692
ENSG00000205959	42.5348	1.31531	0.556004	2.36564	0.0179988	0.0743338	AC105345.1	chr4:8482270-8516759	lncRNA	33.2378	13.1828	75.4288	38.9963
ENSG00000279147	34.5358	1.31441	0.6026	2.18123	0.0291663	0.107951	AC112504.1	chr3:141936707-141938547	TEC	20.7736	15.2109	63.9505	24.3727
ENSG00000196358	51.237	1.31216	0.484449	2.70857	0.00675748	0.0337728	NTNG2	chr9:132161676-132244526	protein_coding	21.8123	34.478	56.5716	84.0857
ENSG00000249628	91.0745	1.3069	0.351184	3.72142	0.000198104	0.00166958	LINC00942	chr12:1500525-1504424	lncRNA	56.0888	38.5342	123.802	109.677
ENSG00000230366	73.9097	1.3057	0.409828	3.18597	0.00144271	0.00934463	DSCR9	chr21:37208503-37221736	lncRNA	46.7407	26.3655	86.9072	93.8348
ENSG00000227740	93.3862	1.3024	0.345878	3.76549	0.000166226	0.00142685	LINC02803	chr1:175904762-175921057	lncRNA	63.3596	52.731	145.938	140.143
ENSG00000204642	753.437	1.30201	0.130911	9.94576	2.63161e-23	2.98179e-21	HLA-F	chr6:29722775-29738528	protein_coding	407.163	385.342	953.519	1001.72
ENSG00000279954	43.3951	1.30095	0.485651	2.67878	0.00738911	0.0362893	BX324167.2	chr22:45875932-45879247	lncRNA	31.1605	18.253	66.4102	54.8385
ENSG00000287879	40.9021	1.29995	0.54474	2.38637	0.0170156	0.071079	AC114341.2	chr18:79959579-79963178	lncRNA	35.3152	14.1968	63.1307	58.4944
ENSG00000285688	36.631	1.29819	0.56494	2.29792	0.0215661	0.085573	AL161443.1	chr9:7177577-7203458	lncRNA	36.3539	12.1687	66.4102	52.4012
ENSG00000276850	37.0492	1.29794	0.542405	2.39294	0.016714	0.0701521	AC245041.2	chr10:47908064-47991877	lncRNA	18.6963	20.2812	36.8945	59.7131
ENSG00000188981	75.6797	1.29407	0.390274	3.3158	0.000913823	0.0062863	MSANTD1	chr4:3244369-3271738	protein_coding	44.6633	42.5904	114.783	98.7093
ENSG00000112796	328.787	1.28797	0.186447	6.90797	4.91631e-12	1.65134e-10	ENPP5	chr6:46159185-46170980	protein_coding	193.195	168.334	428.797	454.55
ENSG00000258875	39.3853	1.28782	0.503504	2.55771	0.0105363	0.048458	AL135818.1	chr14:91242759-91252211	lncRNA	21.8123	17.239	50.0126	45.0894
ENSG00000234026	27.0112	1.2873	0.616716	2.08734	0.0368573	0.129107	AL157834.2	chr10:95228243-95231144	lncRNA	15.5802	14.1968	41.8138	30.4658
ENSG00000109107	247.773	1.28613	0.20829	6.17472	6.62813e-10	1.7034e-08	ALDOC	chr17:28573115-28576948	protein_coding	199.427	160.221	414.859	463.081
ENSG00000286797	99.972	1.2849	0.329764	3.89643	9.76213e-05	0.000899118	AC009315.1	chr2:185425063-185505608	lncRNA	61.2823	44.6186	128.721	129.175
ENSG00000272321	33.2951	1.28421	0.556947	2.3058	0.0211218	0.084154	AP003355.2	chr8:98436669-98439290	lncRNA	21.8123	22.3093	43.4536	64.5876
ENSG00000092529	139.982	1.28266	0.318945	4.02157	5.78116e-05	0.000569493	CAPN3	chr15:42359498-42412949	protein_coding	95.5588	66.9278	169.715	226.666
ENSG00000248840	25.8936	1.28264	0.610128	2.10224	0.035532	0.125656	AL645949.1	chr4:3312512-3313058	transcribed_processed_pseudogene	12.4642	18.253	33.615	41.4335
ENSG00000060140	39.6801	1.28103	0.530924	2.41284	0.0158288	0.0672341	STYK1	chr12:10618923-10674318	protein_coding	15.5802	20.2812	46.7331	40.2149
ENSG00000106537	610.393	1.27989	0.162466	7.87787	3.33019e-15	1.64043e-13	TSPAN13	chr7:16753755-16784536	protein_coding	213.969	191.657	541.12	439.927
ENSG00000135638	52.2934	1.27907	0.479017	2.67019	0.00758076	0.0370806	EMX1	chr2:72916260-72936071	protein_coding	44.6633	23.3233	81.9879	82.8671
ENSG00000260400	151.792	1.27365	0.261421	4.87203	1.10459e-06	1.59459e-05	AL513534.2	chr10:68698500-68700794	lncRNA	76.8625	75.0403	178.734	188.888
ENSG00000242960	84.3463	1.27259	0.387032	3.28806	0.00100879	0.0068472	FTH1P23	chr3:72929044-72929593	processed_pseudogene	34.2765	45.6326	87.727	106.021
ENSG00000237336	48.3405	1.27217	0.449516	2.83009	0.00465348	0.0247984	AL445489.1	chr9:123491884-123493156	lncRNA	30.1218	34.478	68.8698	87.7416
ENSG00000204956	45.129	1.26946	0.476325	2.66512	0.00769601	0.0375434	PCDHGA1	chr5:141330571-141512981	protein_coding	18.6963	28.3936	54.112	59.7131
ENSG00000188596	61.3617	1.26915	0.409855	3.09659	0.00195761	0.0120666	CFAP54	chr12:96489571-96875555	protein_coding	32.1991	44.6186	104.125	80.4298
ENSG00000049249	576.7	1.26842	0.153376	8.27004	1.33911e-16	7.79438e-15	TNFRSF9	chr1:7915871-7943165	protein_coding	370.81	300.161	862.512	750.678
ENSG00000239670	53.9423	1.26741	0.470562	2.69339	0.0070729	0.035047	AL355864.2	chr1:32986952-32988233	unprocessed_pseudogene	32.1991	22.3093	83.6276	46.3081
ENSG00000249787	29.9333	1.26705	0.597449	2.12076	0.0339421	0.121431	AC113385.1	chr5:100399047-100526912	lncRNA	15.5802	13.1828	41.8138	26.8099
ENSG00000100583	145.093	1.26166	0.269859	4.67525	2.93598e-06	3.86024e-05	SAMD15	chr14:77376689-77391497	protein_coding	101.791	82.1387	198.411	243.727
ENSG00000234773	61.5095	1.26076	0.448578	2.81058	0.00494526	0.026124	AC012618.3	chr19:12195015-12237767	transcribed_unprocessed_pseudogene	38.4312	43.6045	118.882	76.7739
ENSG00000221986	38.9642	1.25717	0.597657	2.1035	0.0354225	0.125355	MYBPHL	chr1:109292365-109307011	protein_coding	24.9284	11.1546	54.9319	30.4658
ENSG00000152463	86.5758	1.25646	0.364636	3.44578	0.000569407	0.00419915	OLAH	chr10:15032227-15073853	protein_coding	33.2378	30.4217	81.9879	69.4621
ENSG00000234890	54.0276	1.25632	0.445206	2.82189	0.0047742	0.0253464	HNRNPDLP2	chr2:158419955-158425303	unprocessed_pseudogene	34.2765	32.4499	100.845	57.2758
ENSG00000162745	323.086	1.25487	0.201408	6.23046	4.65063e-10	1.22062e-08	OLFML2B	chr1:161983192-162023869	protein_coding	143.338	118.645	295.976	330.25
ENSG00000087589	54.4323	1.25468	0.517278	2.42554	0.0152857	0.0652915	CASS4	chr20:56412112-56460387	protein_coding	22.851	11.1546	38.5343	42.6522
ENSG00000237975	79.7813	1.25178	0.345956	3.61833	0.000296511	0.00237265	FLG-AS1	chr1:152168125-152445456	lncRNA	58.1662	63.8857	160.696	129.175
ENSG00000186469	2538.14	1.2516	0.0995792	12.5689	3.12949e-36	9.9729e-34	GNG2	chr14:51826195-51979342	protein_coding	959.742	1031.3	2564.58	2169.17
ENSG00000232788	41.4556	1.24966	0.471838	2.6485	0.00808487	0.0390297	ITGA6-AS1	chr2:172464262-172466022	lncRNA	28.0444	26.3655	64.7704	64.5876
ENSG00000145794	1084	1.24913	0.124253	10.0532	8.8963e-24	1.05982e-21	MEGF10	chr5:127290796-127465737	protein_coding	466.368	511.085	1258.51	1060.21
ENSG00000254177	35.4071	1.24888	0.545674	2.28869	0.0220976	0.087261	AC079209.2	chr8:81058523-81067744	lncRNA	25.9671	18.253	66.4102	37.7776
ENSG00000188993	82.0915	1.24883	0.421438	2.96325	0.00304409	0.0174907	LRRC66	chr4:51993702-52017620	protein_coding	50.8954	31.4358	104.944	90.1789
ENSG00000139219	183.363	1.24831	0.282904	4.4125	1.02184e-05	0.000118842	COL2A1	chr12:47972967-48004554	protein_coding	56.0888	57.8013	147.578	121.863
ENSG00000138207	111.739	1.24808	0.321194	3.88576	0.000102012	0.000937524	RBP4	chr10:93591687-93601744	protein_coding	62.3209	77.0684	137.74	194.981
ENSG00000273987	26.0725	1.24617	0.623993	1.9971	0.0458148	0.151787	AC121761.2	chr12:75333798-75334486	lncRNA	19.735	13.1828	45.9132	31.6845
ENSG00000283148	56.1744	1.24561	0.455214	2.73632	0.00621304	0.031534	AC137936.1	chr3:58174478-58178374	lncRNA	18.6963	43.6045	77.0686	70.6808
ENSG00000105855	1920.01	1.24497	0.106017	11.7431	7.66572e-32	1.74491e-29	ITGB8	chr7:20330702-20415754	protein_coding	675.143	602.351	1606.14	1416.05
ENSG00000259977	84.4648	1.24456	0.366018	3.40027	0.000673199	0.00483997	AL121578.1	chrX:37906147-37949405	lncRNA	35.3152	50.7029	116.423	86.523
ENSG00000228692	50.9776	1.23842	0.520544	2.37908	0.0173557	0.0722514	AL445307.1	chr6:163586583-163588165	lncRNA	42.586	19.2671	81.9879	63.369
ENSG00000224903	135.864	1.23821	0.31952	3.8752	0.000106536	0.000973836	RNF32-AS1	chr7:156654185-156659582	lncRNA	101.791	56.7873	222.187	149.892
ENSG00000245648	262.394	1.23165	0.244796	5.03135	4.87043e-07	7.62142e-06	KLRK1-AS1	chr12:10363638-10398506	lncRNA	76.8625	76.0544	203.33	153.548
ENSG00000260779	53.495	1.23165	0.474167	2.59751	0.0093903	0.0441609	AP001180.1	chr18:10661933-10666887	lncRNA	25.9671	29.4077	74.609	54.8385
ENSG00000165495	544.833	1.23037	0.424422	2.89893	0.00374434	0.0207563	PKNOX2	chr11:125164687-125433389	protein_coding	128.797	111.546	372.225	190.107
ENSG00000236510	113.672	1.2269	0.314744	3.89808	9.69589e-05	0.000894309	AC011284.1	chr7:3642815-3643784	lncRNA	48.8181	75.0403	145.119	145.017
ENSG00000163735	1139.63	1.22653	0.125568	9.76785	1.54697e-22	1.62968e-20	CXCL5	chr4:73995642-73998677	protein_coding	748.89	614.519	1673.37	1513.54
ENSG00000151789	256.875	1.22516	0.224177	5.46513	4.62559e-08	8.76113e-07	ZNF385D	chr3:21412218-22373321	protein_coding	121.526	95.3215	280.399	224.229
ENSG00000198028	157.575	1.22405	0.267388	4.57782	4.6985e-06	5.90649e-05	ZNF560	chr19:9466355-9498616	protein_coding	76.8625	74.0263	198.411	152.329
ENSG00000081985	635.722	1.22355	0.320971	3.81204	0.000137826	0.00121122	IL12RB2	chr1:67307364-67398724	protein_coding	454.943	284.95	896.128	831.108
ENSG00000124613	159.283	1.22156	0.257751	4.73932	2.14441e-06	2.90487e-05	ZNF391	chr6:27374615-27403908	protein_coding	82.0559	86.1949	189.392	203.512
ENSG00000161912	278.036	1.22122	0.218033	5.60106	2.13044e-08	4.27993e-07	ADCY10P1	chr6:41101022-41140835	transcribed_unprocessed_pseudogene	148.532	159.207	386.983	329.031
ENSG00000197261	82.749	1.22074	0.346148	3.52664	0.000420861	0.00321433	C6orf141	chr6:49550646-49561907	protein_coding	46.7407	44.6186	114.783	97.4907
ENSG00000106511	60.1101	1.21974	0.409749	2.9768	0.0029127	0.0168688	MEOX2	chr7:15611212-15686683	protein_coding	35.3152	28.3936	76.2487	71.8994
ENSG00000260277	38.4311	1.21879	0.544295	2.23921	0.0251424	0.0959839	AC009019.1	chr16:22083256-22092485	lncRNA	18.6963	33.4639	52.4722	69.4621
ENSG00000114446	1050.27	1.21801	0.123743	9.84304	7.34581e-23	8.07215e-21	IFT57	chr3:108160812-108222435	protein_coding	672.027	752.431	1797.99	1511.11
ENSG00000111679	68.8293	1.21681	0.432191	2.81544	0.00487102	0.0257959	PTPN6	chr12:6946468-6961316	protein_coding	30.1218	36.5061	91.8264	62.1503
ENSG00000166866	77.9865	1.2156	0.383613	3.16881	0.00153067	0.00980227	MYO1A	chr12:57028517-57051198	protein_coding	49.8567	44.6186	113.143	106.021
ENSG00000206503	18295	1.21516	0.0888831	13.6714	1.50419e-42	6.61167e-40	HLA-A	chr6:29941260-29945884	protein_coding	9376.18	10776.4	22322	24471.4
ENSG00000166920	180.72	1.21134	0.255949	4.73275	2.215e-06	2.99095e-05	C15orf48	chr15:45430579-45448761	protein_coding	91.404	105.462	218.908	237.634
ENSG00000179583	194.898	1.21076	0.23162	5.22737	1.71936e-07	2.94184e-06	CIITA	chr16:10866222-10943021	protein_coding	140.222	115.603	293.517	298.565
ENSG00000261335	40.2047	1.21071	0.548111	2.20888	0.0271827	0.101956	AC005837.1	chr17:76671942-76673658	lncRNA	33.2378	13.1828	40.9939	67.0249
ENSG00000237772	39.6758	1.21022	0.533471	2.26857	0.0232942	0.0905418	LINC02631	chr2:138601599-138617469	lncRNA	29.0831	16.2249	61.4909	42.6522
ENSG00000272168	190.16	1.21019	0.282775	4.2797	1.87142e-05	0.000205293	CASC15	chr6:21664185-22654455	lncRNA	68.553	51.717	149.218	127.957
ENSG00000225683	56.7995	1.21001	0.407868	2.96666	0.00301058	0.0173254	PACRG-AS3	chr6:163163830-163192038	lncRNA	36.3539	38.5342	84.4475	88.9603
ENSG00000228862	31.4169	1.20949	0.536016	2.25644	0.0240432	0.0926861	AC068389.1	chr8:60629662-60653561	lncRNA	20.7736	22.3093	50.8325	48.7453
ENSG00000229563	114.233	1.20891	0.298717	4.04699	5.18813e-05	0.000516664	LINC01204	chrX:45505388-45632121	lncRNA	65.437	68.956	172.994	136.487
ENSG00000206828	44.9851	1.20838	0.500783	2.41297	0.015823	0.0672207	RNVU1-30	chr1:149636766-149636929	snRNA	16.6189	26.3655	57.3915	41.4335
ENSG00000057657	43.0198	1.20765	0.596316	2.02518	0.042849	0.144401	PRDM1	chr6:105993463-106109939	protein_coding	35.3152	7.09841	52.4722	45.0894
ENSG00000237686	66.6291	1.20623	0.395686	3.04844	0.0023003	0.0138213	AL109615.3	chr6:43995723-44074652	lncRNA	29.0831	36.5061	80.3481	70.6808
ENSG00000127589	108.676	1.20607	0.394086	3.06041	0.00221035	0.0133913	TUBBP1	chr8:30351873-30353518	transcribed_processed_pseudogene	45.702	79.0965	95.1059	194.981
ENSG00000166405	29.3372	1.20605	0.60453	1.99503	0.0460399	0.15239	RIC3	chr11:8106056-8169055	protein_coding	10.3868	21.2952	43.4536	29.2472
ENSG00000101695	47.1334	1.20277	0.530178	2.26861	0.0232919	0.0905418	RNF125	chr18:32018825-32073219	protein_coding	16.6189	20.2812	52.4722	31.6845
ENSG00000144671	28.5774	1.20241	0.575704	2.0886	0.0367439	0.128869	SLC22A14	chr3:38282294-38318575	protein_coding	16.6189	21.2952	37.7144	49.964
ENSG00000171246	390.762	1.20158	0.195987	6.13093	8.73665e-10	2.19441e-08	NPTX1	chr17:80466834-80477843	protein_coding	205.659	229.177	565.716	431.396
ENSG00000274776	51.4223	1.20113	0.439093	2.73547	0.00622906	0.0315901	AC090241.3	chr18:46786699-46789297	lncRNA	41.5473	25.3515	74.609	79.2112
ENSG00000173114	1090.13	1.19971	0.1198	10.0143	1.31902e-23	1.54253e-21	LRRN3	chr7:111091006-111125454	protein_coding	485.065	461.396	1139.63	1030.96
ENSG00000186777	255.414	1.199	0.21581	5.55582	2.76305e-08	5.46057e-07	ZNF732	chr4:270675-305474	protein_coding	167.228	124.729	345.169	324.157
ENSG00000130783	75.7784	1.19898	0.355673	3.37101	0.000748918	0.00530506	CCDC62	chr12:122774526-122827528	protein_coding	49.8567	43.6045	110.684	103.584
ENSG00000226053	346.946	1.19844	0.191014	6.27406	3.51749e-10	9.40976e-09	LINC01776	chr1:98210747-98272658	lncRNA	163.073	185.573	445.194	352.185
ENSG00000261286	63.2081	1.19825	0.411088	2.91482	0.00355892	0.0198623	ATP2C2-AS1	chr16:84459259-84467361	lncRNA	37.3926	31.4358	93.4662	63.369
ENSG00000218418	88.0205	1.19821	0.352451	3.39966	0.000674701	0.00484497	AL591135.1	chr6:80064286-80070199	processed_pseudogene	50.8954	40.5623	119.702	88.9603
ENSG00000279936	33.5445	1.1945	0.601678	1.98529	0.0471127	0.15486	AC008806.1	chr19:37401404-37403846	TEC	25.9671	18.253	36.0747	65.8062
ENSG00000163624	75.911	1.19375	0.375719	3.17724	0.00148686	0.00957219	CDS1	chr4:84583127-84651334	protein_coding	38.4312	46.6467	92.6463	102.365
ENSG00000270324	47.5991	1.1936	0.484169	2.46526	0.0136913	0.0597989	AC005972.1	chr17:62978494-62978841	processed_pseudogene	17.6576	38.5342	72.1493	56.0571
ENSG00000181392	42.1873	1.1928	0.487849	2.44502	0.0144843	0.0625446	SYNE4	chr19:36003307-36008813	protein_coding	31.1605	27.3796	54.112	80.4298
ENSG00000143847	442.199	1.19031	0.15891	7.49048	6.86218e-14	2.94024e-12	PPFIA4	chr1:203026498-203078740	protein_coding	337.572	324.499	707.555	805.517
ENSG00000267898	68.5187	1.18979	0.405089	2.93711	0.00331289	0.0187021	AC026803.2	chr19:48963975-48965158	lncRNA	44.6633	29.4077	77.8885	91.3975
ENSG00000226128	28.8935	1.18853	0.589781	2.0152	0.0438836	0.147052	RPL26P9	chr1:97585862-97586294	processed_pseudogene	15.5802	20.2812	48.3728	32.9031
ENSG00000126016	77.6174	1.18784	0.351982	3.37472	0.000738905	0.00524433	AMOT	chrX:112774503-112840889	protein_coding	50.8954	49.6889	106.584	123.082
ENSG00000237126	48.8394	1.1875	0.46528	2.55224	0.0107033	0.0490246	AC073254.1	chr2:232580948-232611971	lncRNA	25.9671	32.4499	72.9692	59.7131
ENSG00000145888	105.434	1.18681	0.328264	3.6154	0.000299882	0.00239137	GLRA1	chr5:151822513-151924851	protein_coding	68.553	56.7873	142.659	142.58
ENSG00000259416	45.8816	1.18469	0.469727	2.52209	0.0116661	0.0525005	LINC02883	chr15:85754941-85756237	lncRNA	22.851	29.4077	55.7518	63.369
ENSG00000224389	56.5128	1.18462	0.396741	2.98588	0.00282767	0.0164457	C4B	chr6:32014795-32035418	protein_coding	44.6633	46.6467	101.665	106.021
ENSG00000247877	42.0981	1.18458	0.483137	2.45185	0.0142123	0.061631	AC021086.1	chr5:100428124-100535262	lncRNA	23.8897	23.3233	58.2114	48.7453
ENSG00000286730	30.186	1.18442	0.589502	2.0092	0.0445163	0.148703	AL365295.2	chr14:53364146-53392048	lncRNA	12.4642	16.2249	27.8759	37.7776
ENSG00000251497	44.7169	1.18225	0.49792	2.37438	0.0175783	0.0729515	PITPNM2-AS1	chr12:123081384-123084744	lncRNA	18.6963	21.2952	55.7518	34.1217
ENSG00000145491	53.8612	1.18168	0.484304	2.43995	0.0146893	0.0632797	ROPN1L	chr5:10441524-10472029	protein_coding	44.6633	31.4358	100.025	71.8994
ENSG00000162779	39.6756	1.18121	0.505108	2.33852	0.0193604	0.0785944	AXDND1	chr1:179365720-179554735	protein_coding	20.7736	24.3374	50.0126	52.4012
ENSG00000134709	40.158	1.17958	0.519263	2.27165	0.0231078	0.0900094	HOOK1	chr1:59814786-59876322	protein_coding	23.8897	18.253	46.7331	48.7453
ENSG00000044574	45415.1	1.17857	0.0752651	15.6589	2.88731e-55	2.83112e-52	HSPA5	chr9:125234853-125241382	protein_coding	20536.8	22538.5	47461.1	50045.6
ENSG00000135324	31.0474	1.17773	0.575228	2.04742	0.0406165	0.138972	MRAP2	chr6:84033772-84090881	protein_coding	16.6189	12.1687	34.4349	30.4658
ENSG00000278897	64.1984	1.17731	0.426809	2.7584	0.00580858	0.0298016	AC020951.1	chr19:11856032-11858302	TEC	56.0888	25.3515	84.4475	99.928
ENSG00000150275	99.8016	1.17395	0.342716	3.42543	0.000613835	0.00448013	PCDH15	chr10:53802771-55627942	protein_coding	58.1662	73.0122	164.796	130.394
ENSG00000188693	47.2065	1.17223	0.481452	2.43478	0.014901	0.063997	CYP51A1-AS1	chr7:92134604-92180725	lncRNA	25.9671	29.4077	67.2301	57.2758
ENSG00000149564	56.1224	1.17211	0.537167	2.18202	0.0291083	0.107815	ESAM	chr11:124752583-124762290	protein_coding	36.3539	24.3374	75.4288	60.9317
ENSG00000088756	1121.75	1.17188	0.116021	10.1005	5.49558e-24	6.73578e-22	ARHGAP28	chr18:6729716-6915716	protein_coding	558.811	587.14	1347.06	1232.04
ENSG00000145934	4021.01	1.17081	0.085746	13.6544	1.89997e-42	8.20981e-40	TENM2	chr5:167284799-168264157	protein_coding	2839.76	3013.78	6320.45	6863.34
ENSG00000205682	79.0904	1.16855	0.368426	3.17174	0.00151527	0.00971589	AC020741.1	chr4:61420246-61428221	lncRNA	34.2765	43.6045	97.5656	76.7739
ENSG00000178662	299.084	1.16839	0.189138	6.17743	6.51529e-10	1.68118e-08	CSRNP3	chr2:165469647-165689407	protein_coding	179.692	169.348	414.859	368.027
ENSG00000137691	122.18	1.16816	0.293868	3.97512	7.03449e-05	0.00067547	CFAP300	chr11:102047437-102084554	protein_coding	77.9012	82.1387	205.79	152.329
ENSG00000134532	196.492	1.16785	0.271141	4.30717	1.65358e-05	0.000183607	SOX5	chr12:23529504-24562544	protein_coding	146.454	83.1528	280.399	233.978
ENSG00000222724	41.1188	1.16681	0.51329	2.27321	0.0230138	0.0898353	RNU2-63P	chr2:88016354-88016547	snRNA	16.6189	16.2249	39.3542	34.1217
ENSG00000169306	70.3801	1.16655	0.378728	3.08018	0.00206874	0.0126415	IL1RAPL1	chrX:28587446-29956718	protein_coding	39.4699	35.492	76.2487	92.6162
ENSG00000008283	781.45	1.16566	0.161922	7.19891	6.06979e-13	2.33751e-11	CYB561	chr17:63432304-63446354	protein_coding	403.009	499.931	1118.31	904.226
ENSG00000163694	506.288	1.16519	0.156114	7.4637	8.4124e-14	3.56255e-12	RBM47	chr4:40423267-40630875	protein_coding	329.262	333.625	778.065	706.808
ENSG00000271749	46.19	1.16397	0.461713	2.52099	0.0117025	0.0525993	AC005828.6	chr17:63393355-63393586	unprocessed_pseudogene	25.9671	35.492	61.4909	76.7739
ENSG00000178882	844.251	1.1639	0.133097	8.74475	2.23507e-18	1.56541e-16	RFLNA	chr12:123973241-124316024	protein_coding	413.396	428.947	933.842	954.19
ENSG00000286707	62.9596	1.16335	0.385204	3.0201	0.00252693	0.0149852	AC010896.1	chr2:26298570-26306340	lncRNA	41.5473	40.5623	90.1867	93.8348
ENSG00000228063	690.875	1.16229	0.132866	8.74785	2.17458e-18	1.52724e-16	LYPLAL1-DT	chr1:218983023-219173961	lncRNA	446.633	456.326	1028.13	991.968
ENSG00000150667	120.287	1.16207	0.2891	4.01962	5.82912e-05	0.000573331	FSIP1	chr15:39588357-39782841	protein_coding	83.0946	75.0403	177.094	176.702
ENSG00000214872	54.6998	1.15921	0.427485	2.71169	0.00669403	0.033528	SMTNL1	chr11:57542641-57550274	protein_coding	30.1218	38.5342	86.9072	65.8062
ENSG00000133169	520.424	1.1591	0.154203	7.51676	5.61509e-14	2.43041e-12	BEX1	chrX:103062651-103064171	protein_coding	332.378	297.119	686.239	720.213
ENSG00000276644	105.711	1.15894	0.326042	3.55458	0.000378588	0.00292304	DACH1	chr13:71437966-71867204	protein_coding	49.8567	50.7029	109.044	115.77
ENSG00000147100	1137.75	1.15878	0.157387	7.36262	1.80337e-13	7.32087e-12	SLC16A2	chrX:74421493-74533917	protein_coding	417.55	476.607	1087.98	905.445
ENSG00000125384	213.719	1.15844	0.247774	4.67536	2.93433e-06	3.86006e-05	PTGER2	chr14:52314305-52328598	protein_coding	101.791	77.0684	226.287	170.609
ENSG00000174429	54.1962	1.15749	0.425195	2.72225	0.00648384	0.0326355	ABRA	chr8:106759483-106770244	protein_coding	36.3539	32.4499	66.4102	87.7416
ENSG00000259336	34.652	1.15678	0.544096	2.12606	0.0334984	0.120181	AC021231.1	chr15:35099022-35169698	lncRNA	20.7736	30.4217	50.0126	64.5876
ENSG00000196951	343.102	1.1557	0.175806	6.57372	4.90724e-11	1.4598e-09	SCOC-AS1	chr4:140283724-140373403	lncRNA	261.748	229.177	570.636	521.575
ENSG00000279319	70.4747	1.15551	0.373367	3.09484	0.00196918	0.0121232	AC105074.1	chr18:44986109-44989203	TEC	46.7407	42.5904	102.485	96.2721
ENSG00000258162	77.5839	1.15232	0.346923	3.32156	0.000895171	0.00617131	AC069228.1	chr12:81378042-81556637	lncRNA	51.9341	48.6748	111.504	112.114
ENSG00000130518	442.309	1.15206	0.18285	6.3006	2.96498e-10	7.99885e-09	IQCN	chr19:18257097-18274509	protein_coding	282.522	307.26	649.344	661.718
ENSG00000156140	2002.92	1.15093	0.0977926	11.7691	5.62993e-32	1.3414e-29	ADAMTS3	chr4:72280969-72569221	protein_coding	1041.8	1063.75	2379.29	2294.69
ENSG00000268583	104.598	1.15033	0.34323	3.35148	0.000803815	0.00563909	AC011466.1	chr19:48204071-48214751	lncRNA	66.4757	51.717	163.976	96.2721
ENSG00000163435	230.648	1.14937	0.22779	5.04576	4.51727e-07	7.16635e-06	ELF3	chr1:202007945-202017183	protein_coding	154.764	189.629	364.026	400.93
ENSG00000087245	9882.14	1.14861	0.0887094	12.948	2.41223e-38	8.31047e-36	MMP2	chr16:55389700-55506691	protein_coding	2986.21	3268.31	7145.24	6718.33
ENSG00000228317	36.0373	1.14742	0.537148	2.13613	0.0326688	0.11785	AL158070.1	chr9:105554035-105558304	lncRNA	17.6576	26.3655	44.2735	53.6199
ENSG00000143631	181.091	1.14646	0.246084	4.65881	3.18048e-06	4.15386e-05	FLG	chr1:152302165-152325239	protein_coding	114.255	150.081	269.74	316.845
ENSG00000232977	77.5748	1.1461	0.389408	2.9432	0.00324841	0.0184156	LINC00327	chr13:23465776-23487712	lncRNA	31.1605	24.3374	60.671	62.1503
ENSG00000102230	101.558	1.14576	0.349535	3.27794	0.00104567	0.00706369	PCYT1B	chrX:24558087-24672677	protein_coding	54.0115	44.6186	122.162	95.0534
ENSG00000266613	36.4605	1.14531	0.576074	1.98813	0.0467972	0.15422	COP1P1	chr18:8412129-8414304	processed_pseudogene	37.3926	14.1968	59.0313	54.8385
ENSG00000279483	31.1108	1.14468	0.57583	1.98788	0.0468249	0.154291	AC090498.1	chr7:137513859-137513933	processed_pseudogene	16.6189	18.253	33.615	43.8708
ENSG00000260398	36.6452	1.1444	0.523134	2.18759	0.0286995	0.106579	AC068700.1	chr8:78605952-78609705	lncRNA	19.735	30.4217	60.671	49.964
ENSG00000261775	31.5473	1.14411	0.552549	2.0706	0.038396	0.133361	AC012435.3	chr15:74489602-74516959	lncRNA	21.8123	15.2109	42.6337	38.9963
ENSG00000236197	116.011	1.14339	0.289635	3.9477	7.89053e-05	0.000747879	PPP1R9A-AS1	chr7:95035731-95214338	lncRNA	77.9012	77.0684	170.535	171.827
ENSG00000184113	100.3	1.14219	0.387844	2.94498	0.00322979	0.0183427	CLDN5	chr22:19523024-19527545	protein_coding	73.7464	38.5342	122.162	125.519
ENSG00000229647	113.579	1.14217	0.300188	3.80485	0.00014189	0.00124222	MYOSLID	chr2:207166120-207248668	lncRNA	65.437	56.7873	143.479	125.519
ENSG00000176236	123.982	1.142	0.314097	3.63582	0.000277095	0.00223836	RPP38-DT	chr10:15095385-15097319	lncRNA	91.404	59.8294	168.895	164.516
ENSG00000150540	54.151	1.13944	0.450778	2.52773	0.0114804	0.0518414	HNMT	chr2:137964020-138016364	protein_coding	28.0444	27.3796	71.3295	49.964
ENSG00000168702	737.219	1.1392	0.151456	7.52164	5.4094e-14	2.34936e-12	LRP1B	chr2:140231423-142131016	protein_coding	514.148	546.577	1156.03	1180.86
ENSG00000105131	101.471	1.13897	0.347297	3.27951	0.00103986	0.00703189	EPHX3	chr19:15226919-15233435	protein_coding	77.9012	51.717	117.243	169.39
ENSG00000182324	277.068	1.13767	0.215394	5.2818	1.27923e-07	2.25537e-06	KCNJ14	chr19:48455574-48466980	protein_coding	150.609	189.629	368.945	380.214
ENSG00000080618	75.101	1.13642	0.365249	3.11137	0.00186221	0.0115483	CPB2	chr13:46053186-46105033	protein_coding	38.4312	52.731	107.404	92.6162
ENSG00000138669	73.0647	1.13491	0.375818	3.01985	0.00252904	0.0149908	PRKG2	chr4:81087370-81215117	protein_coding	37.3926	33.4639	78.7084	76.7739
ENSG00000235770	50.4299	1.13383	0.486906	2.32863	0.0198784	0.0801488	LINC00607	chr2:215611563-215848954	lncRNA	24.9284	22.3093	37.7144	67.0249
ENSG00000201801	140.264	1.13362	0.331317	3.42156	0.000622622	0.0045313	RNU5E-4P	chr1:11909808-11909927	snRNA	55.0502	95.3215	132	199.856
ENSG00000271414	36.2003	1.13251	0.523141	2.16483	0.0304004	0.111467	AC093107.2	chr7:135650972-135651416	processed_pseudogene	24.9284	22.3093	55.7518	47.5267
ENSG00000174171	67.7903	1.13185	0.431467	2.62326	0.00870927	0.0415875	AC020659.1	chr15:41892777-41899528	lncRNA	37.3926	42.5904	85.2674	90.1789
ENSG00000147041	879.652	1.12998	0.124292	9.09131	9.78524e-20	7.97013e-18	SYTL5	chrX:38006553-38128819	protein_coding	484.026	442.129	1063.38	960.283
ENSG00000251596	73.6848	1.1298	0.384324	2.93969	0.00328539	0.0185674	HADHAP1	chr4:165404067-165406350	processed_pseudogene	31.1605	52.731	93.4662	90.1789
ENSG00000231579	101.143	1.12849	0.388202	2.90695	0.00364967	0.0203025	RPL7P21	chr5:143332605-143333239	processed_pseudogene	38.4312	94.3074	152.497	137.706
ENSG00000188761	52.2989	1.12828	0.490711	2.29928	0.0214889	0.0853197	BCL2L15	chr1:113876816-113887581	protein_coding	24.9284	29.4077	81.9879	35.3404
ENSG00000242779	148.411	1.12805	0.303686	3.71452	0.00020359	0.00171411	ZNF702P	chr19:52966896-53037898	transcribed_processed_pseudogene	78.9399	97.3496	189.392	196.2
ENSG00000000971	6965.71	1.12626	0.0690218	16.3175	7.41396e-60	9.94797e-57	CFH	chr1:196652043-196747504	protein_coding	4226.4	4200.23	9429.43	8960.61
ENSG00000183508	118.219	1.12514	0.292357	3.84853	0.000118826	0.00106931	TENT5C	chr1:117606048-117628389	protein_coding	68.553	73.0122	148.398	160.86
ENSG00000252577	41.2225	1.12497	0.506243	2.22219	0.0262705	0.0991915	SCARNA20	chr17:60231516-60231646	scaRNA	20.7736	34.478	45.9132	75.5553
ENSG00000216639	55.3781	1.12354	0.483653	2.32302	0.0201781	0.0810711	AL133406.1	chr6:105298149-105298895	processed_pseudogene	47.7794	18.253	78.7084	64.5876
ENSG00000164675	31.9053	1.12245	0.562269	1.99628	0.0459037	0.151963	IQUB	chr7:123452193-123535077	protein_coding	19.735	20.2812	40.9939	46.3081
ENSG00000214289	48.0294	1.12169	0.448201	2.50265	0.0123268	0.0548927	RPL39P5	chr3:134351852-134356561	transcribed_processed_pseudogene	27.0057	30.4217	63.9505	60.9317
ENSG00000145861	200.129	1.1206	0.227056	4.93535	8.0007e-07	1.1935e-05	C1QTNF2	chr5:160347754-160370641	protein_coding	111.139	132.842	273.02	257.132
ENSG00000109881	978.299	1.11969	0.116563	9.60591	7.54861e-22	7.31728e-20	CCDC34	chr11:27330827-27363234	protein_coding	598.281	603.365	1292.13	1319.78
ENSG00000152256	4095.39	1.11876	0.106811	10.4742	1.13517e-25	1.59011e-23	PDK1	chr2:172555373-172608669	protein_coding	3049.57	3085.78	7031.28	6288.15
ENSG00000171502	213.625	1.11874	0.273746	4.08679	4.37382e-05	0.000441783	COL24A1	chr1:85729233-86156943	protein_coding	59.2049	50.7029	111.504	127.957
ENSG00000128271	113.434	1.11815	0.308685	3.62232	0.000291976	0.0023415	ADORA2A	chr22:24417879-24442357	protein_coding	70.6304	49.6889	123.802	137.706
ENSG00000182575	130.494	1.11729	0.354055	3.1557	0.00160111	0.0101691	NXPH3	chr17:49575871-49583827	protein_coding	116.332	46.6467	181.193	171.827
ENSG00000254708	74.6592	1.11694	0.388675	2.8737	0.00405697	0.0221949	MMADHCP2	chr11:34335118-34336003	processed_pseudogene	30.1218	50.7029	87.727	87.7416
ENSG00000213976	149.118	1.11646	0.283801	3.93395	8.35614e-05	0.000786384	AC010615.1	chr19:21382865-21387177	unprocessed_pseudogene	125.681	74.0263	218.088	214.48
ENSG00000151623	1951.95	1.11529	0.0948605	11.7572	6.48375e-32	1.51648e-29	NR3C2	chr4:148078762-148444698	protein_coding	1083.35	1019.13	2315.34	2237.41
ENSG00000184588	404.154	1.11184	0.178284	6.23634	4.47916e-10	1.18203e-08	PDE4B	chr1:65792514-66374579	protein_coding	205.659	208.896	500.126	392.4
ENSG00000176597	901.451	1.11154	0.124207	8.9491	3.58398e-19	2.76358e-17	B3GNT5	chr3:183253253-183298504	protein_coding	490.258	421.848	987.954	982.219
ENSG00000133863	598.192	1.11033	0.143727	7.72527	1.11618e-14	5.2405e-13	TEX15	chr8:30831544-30913008	protein_coding	329.262	295.091	703.456	642.22
ENSG00000157557	4018.81	1.10981	0.077647	14.293	2.42031e-46	1.34138e-43	ETS2	chr21:38805183-38824955	protein_coding	2548.93	2519.93	5592.39	5343.71
ENSG00000188869	55.8894	1.10886	0.420491	2.63705	0.00836296	0.0401819	TMC3	chr15:81331088-81374213	protein_coding	35.3152	31.4358	75.4288	68.2435
ENSG00000066248	192.367	1.10658	0.256249	4.31839	1.57168e-05	0.000175277	NGEF	chr2:232878701-233013256	protein_coding	98.6748	108.504	231.206	214.48
ENSG00000232480	38.071	1.10581	0.548248	2.01699	0.0436966	0.146656	TGFB2-AS1	chr1:218344196-218345678	lncRNA	17.6576	25.3515	30.3355	63.369
ENSG00000086696	44.2833	1.10553	0.47146	2.3449	0.0190322	0.0775338	HSD17B2	chr16:82035004-82098534	protein_coding	38.4312	26.3655	60.671	79.2112
ENSG00000276633	142.831	1.10456	0.30685	3.59968	0.000318604	0.00252095	AJ011931.1	chr21:45870854-45873345	lncRNA	72.7078	79.0965	140.199	187.67
ENSG00000163141	175.493	1.10133	0.279178	3.94492	7.98264e-05	0.000755698	BNIPL	chr1:151036321-151047720	protein_coding	115.294	119.659	240.224	264.444
ENSG00000158966	3628.07	1.10119	0.0814551	13.519	1.20832e-41	5.04999e-39	CACHD1	chr1:64470129-64693058	protein_coding	1988.04	2014.93	4465.88	4116.54
ENSG00000180667	3191.09	1.10092	0.0958531	11.4854	1.56139e-30	3.18448e-28	YOD1	chr1:207043849-207052980	protein_coding	1974.53	1651.9	4070.7	3702.21
ENSG00000227279	79.6766	1.10043	0.365666	3.00938	0.00261781	0.0154237	AC110015.1	chr18:27954519-27963687	lncRNA	49.8567	37.5202	102.485	84.0857
ENSG00000146072	3728.36	1.09759	0.0897993	12.2227	2.35284e-34	6.51992e-32	TNFRSF21	chr6:47231532-47309905	protein_coding	1695.13	1731	3848.51	3477.98
ENSG00000169851	2288.47	1.09609	0.105447	10.3947	2.62084e-25	3.57303e-23	PCDH7	chr4:30720415-31146805	protein_coding	870.416	892.371	2009.52	1753.61
ENSG00000182326	1949.41	1.09572	0.0903297	12.1302	7.30439e-34	2.00234e-31	C1S	chr12:6988259-7071032	protein_coding	1227.72	1212.81	2558.84	2659.06
ENSG00000234473	191.389	1.09556	0.271474	4.03558	5.44669e-05	0.000540303	ZNF101P2	chr1:192993449-192994677	processed_pseudogene	111.139	110.532	295.156	175.483
ENSG00000138061	6561.23	1.09461	0.240321	4.55478	5.24404e-06	6.52472e-05	CYP1B1	chr2:38066973-38109902	protein_coding	3368.45	3204.42	7709.32	6325.93
ENSG00000230736	49.4966	1.0927	0.432794	2.52476	0.0115777	0.0521581	AL021937.1	chr22:32376664-32384343	lncRNA	34.2765	34.478	80.3481	65.8062
ENSG00000083067	856.51	1.08795	0.122202	8.90288	5.44139e-19	4.15338e-17	TRPM3	chr9:70529060-71446904	protein_coding	497.529	483.706	1020.75	1066.3
ENSG00000283516	59.5777	1.08676	0.467754	2.32335	0.0201605	0.0810169	LITAFD	chr16:8881634-8885351	protein_coding	46.7407	20.2812	85.2674	56.0571
ENSG00000287524	50.9592	1.08641	0.43917	2.47377	0.0133695	0.0586849	AC007736.1	chr2:204668863-204678698	lncRNA	29.0831	40.5623	82.8078	64.5876
ENSG00000279663	42.9841	1.08638	0.502426	2.16227	0.0305974	0.111996	AC104623.2	chr2:16541690-16545695	TEC	31.1605	18.253	46.7331	58.4944
ENSG00000145687	971.63	1.08619	0.13905	7.81151	5.6508e-15	2.74403e-13	SSBP2	chr5:81413021-81751797	protein_coding	775.896	589.168	1513.5	1381.93
ENSG00000239254	60.9781	1.08578	0.459909	2.36087	0.0182322	0.0750059	AC009220.2	chr7:139172516-139174266	processed_pseudogene	46.7407	34.478	81.168	91.3975
ENSG00000130055	120.384	1.08499	0.311355	3.48474	0.000492614	0.00369265	GDPD2	chrX:70423031-70433390	protein_coding	72.7078	78.0825	130.361	191.325
ENSG00000226545	56.4885	1.08452	0.433439	2.50213	0.0123448	0.0549533	AL357552.1	chr1:8798475-8799506	unprocessed_pseudogene	42.586	27.3796	70.5096	77.9926
ENSG00000241493	40.6982	1.08405	0.52796	2.05328	0.0400449	0.137496	AC018638.3	chr7:128669087-128669892	processed_pseudogene	36.3539	17.239	57.3915	56.0571
ENSG00000228016	40.6016	1.08371	0.472954	2.29136	0.0219423	0.0867822	RAPGEF4-AS1	chr2:172677141-172736206	lncRNA	33.2378	29.4077	73.7891	58.4944
ENSG00000272625	42.8259	1.08361	0.487446	2.22305	0.0262126	0.0990315	AP000919.3	chr18:2920966-2921685	lncRNA	37.3926	20.2812	62.3108	59.7131
ENSG00000111181	46.1169	1.08349	0.470095	2.30482	0.0211765	0.0842904	SLC6A12	chr12:190077-214570	protein_coding	39.4699	24.3374	73.7891	60.9317
ENSG00000138316	763.808	1.08308	0.144643	7.48799	6.99388e-14	2.98663e-12	ADAMTS14	chr10:70672506-70762441	protein_coding	386.39	474.579	992.053	828.671
ENSG00000176406	85.5083	1.08127	0.35756	3.02404	0.00249426	0.0148191	RIMS2	chr8:103500696-104256094	protein_coding	43.6247	36.5061	94.2861	74.3367
ENSG00000213988	661.095	1.08065	0.155542	6.94768	3.71336e-12	1.27586e-10	ZNF90	chr19:20077994-20127076	protein_coding	437.285	384.328	952.699	781.144
ENSG00000231890	87.4508	1.0783	0.341489	3.15763	0.00159055	0.0101121	DARS1-AS1	chr2:135985176-136022593	lncRNA	82.0559	58.8154	139.379	158.422
ENSG00000172771	63.0461	1.07734	0.478598	2.25104	0.0243828	0.0936321	EFCAB12	chr3:129401321-129428651	protein_coding	38.4312	27.3796	76.2487	62.1503
ENSG00000178803	160.479	1.07675	0.318948	3.37595	0.000735611	0.00522241	ADORA2A-AS1	chr22:24429206-24495074	lncRNA	109.062	51.717	190.212	147.455
ENSG00000120708	21010.2	1.07629	0.0756445	14.2282	6.12092e-46	3.18463e-43	TGFBI	chr5:136028988-136063818	protein_coding	11234.4	11404.1	24593.1	23138.2
ENSG00000287834	65.692	1.07585	0.389264	2.76382	0.00571293	0.0294055	AP005210.2	chr18:6784614-6796503	lncRNA	34.2765	39.5483	84.4475	70.6808
ENSG00000254459	32.7627	1.07511	0.542557	1.98156	0.0475286	0.155885	AP002812.2	chr11:77829654-77872262	lncRNA	17.6576	23.3233	36.8945	49.964
ENSG00000137965	238.376	1.07487	0.233281	4.6076	4.07335e-06	5.1975e-05	IFI44	chr1:78649796-78664078	protein_coding	109.062	168.334	273.84	311.97
ENSG00000198756	236.407	1.07381	0.211236	5.08344	3.70652e-07	5.96789e-06	COLGALT2	chr1:183929854-184037729	protein_coding	145.416	158.193	310.734	329.031
ENSG00000262904	36.5091	1.07346	0.520042	2.06419	0.0389998	0.134906	TMPOP2	chr16:74667506-74668706	processed_pseudogene	28.0444	17.239	44.2735	51.1826
ENSG00000183091	724.199	1.07049	0.169402	6.31925	2.62833e-10	7.12837e-09	NEB	chr2:151485336-151734487	protein_coding	530.767	416.778	1092.08	894.477
ENSG00000100739	65.1096	1.06874	0.427341	2.50091	0.0123874	0.0550938	BDKRB1	chr14:96256210-96268967	protein_coding	30.1218	44.6186	75.4288	81.6485
ENSG00000255580	181.81	1.06847	0.23594	4.52857	5.93829e-06	7.29243e-05	AP000462.1	chr11:115363629-115377931	lncRNA	122.565	120.673	233.665	277.848
ENSG00000236869	38.0295	1.06737	0.529551	2.01562	0.0438394	0.146962	ZKSCAN7-AS1	chr3:44557357-44685653	lncRNA	27.0057	24.3374	57.3915	49.964
ENSG00000135697	54.9102	1.06611	0.464489	2.29523	0.02172	0.086063	BCO1	chr16:81238689-81291142	protein_coding	49.8567	22.3093	86.9072	63.369
ENSG00000182329	84.322	1.06521	0.413902	2.57358	0.0100653	0.0466896	KIAA2012	chr2:202073255-202205188	protein_coding	57.1275	43.6045	80.3481	131.612
ENSG00000133110	265.304	1.06422	0.256896	4.14263	3.43346e-05	0.000355342	POSTN	chr13:37562583-37598844	protein_coding	69.5917	45.6326	104.944	137.706
ENSG00000279996	70.61	1.06382	0.38383	2.77158	0.00557842	0.0288588	AC004491.1	chr7:75625089-75626970	TEC	52.9728	43.6045	115.603	85.3044
ENSG00000147145	115.118	1.0625	0.291479	3.6452	0.000267183	0.00216859	LPAR4	chrX:78747709-78757094	protein_coding	74.7851	65.9138	141.839	152.329
ENSG00000101670	294.156	1.06236	0.207878	5.1105	3.21308e-07	5.24419e-06	LIPG	chr18:49560699-49599185	protein_coding	125.681	145.01	253.343	314.407
ENSG00000264529	84.1161	1.06172	0.339735	3.12513	0.00177724	0.0110997	DNAJB6P8	chr17:63182166-63182817	transcribed_processed_pseudogene	52.9728	54.7591	122.982	101.147
ENSG00000266258	63.2213	1.06089	0.397249	2.67059	0.00757173	0.0370506	LINC01909	chr18:70335439-70352459	lncRNA	40.5086	43.6045	93.4662	81.6485
ENSG00000259161	45.1315	1.05958	0.44532	2.37936	0.0173428	0.072233	NPM1P20	chr14:101843394-101844122	processed_pseudogene	33.2378	38.5342	78.7084	70.6808
ENSG00000172318	338.648	1.05885	0.218411	4.84799	1.24717e-06	1.78425e-05	B3GALT1	chr2:167868948-167874041	protein_coding	108.023	106.476	264.001	179.139
ENSG00000125355	532.746	1.05881	0.171457	6.17539	6.59996e-10	1.69959e-08	TMEM255A	chrX:120258650-120311556	protein_coding	213.969	174.418	431.256	375.339
ENSG00000279277	204.717	1.05834	0.238368	4.43996	8.99761e-06	0.000106099	AC012020.1	chr3:108032456-108039916	lncRNA	153.725	123.715	316.473	259.569
ENSG00000222068	101.52	1.05779	0.354465	2.98417	0.00284345	0.0165203	RN7SKP154	chr2:133391109-133391398	misc_RNA	44.6633	47.6607	77.8885	115.77
ENSG00000267061	89.0915	1.05763	0.338308	3.12622	0.00177067	0.0110641	AC090213.1	chr18:59563709-59568615	lncRNA	50.8954	68.956	122.982	126.738
ENSG00000164542	709.355	1.05657	0.132459	7.97652	1.50515e-15	7.84606e-14	KIAA0895	chr7:36324152-36390125	protein_coding	511.032	461.396	1064.2	955.409
ENSG00000117228	7882	1.05648	0.0703165	15.0246	5.06597e-51	4.036e-48	GBP1	chr1:89051882-89065360	protein_coding	3280.16	3405.21	6836.15	7071.73
ENSG00000274346	38.2872	1.05549	0.491339	2.14819	0.031699	0.115134	AC016999.2	chr2:238454908-238457520	unprocessed_pseudogene	29.0831	27.3796	50.8325	67.0249
ENSG00000173930	43.9479	1.05404	0.491124	2.14618	0.0318588	0.115551	SLCO4C1	chr5:102233986-102296284	protein_coding	22.851	33.4639	51.6524	65.8062
ENSG00000139220	322.12	1.05321	0.19274	5.46441	4.64456e-08	8.79052e-07	PPFIA2	chr12:81257975-81759553	protein_coding	188.001	242.36	417.318	477.704
ENSG00000152926	530.864	1.05286	0.149334	7.05041	1.78391e-12	6.45091e-11	ZNF117	chr7:64971772-65006684	protein_coding	329.262	314.358	667.381	667.811
ENSG00000225715	60.2981	1.05236	0.391091	2.69082	0.00712767	0.0352841	PSMA1P1	chrX:80709928-80710705	processed_pseudogene	39.4699	44.6186	84.4475	90.1789
ENSG00000141179	419.594	1.05023	0.192358	5.45977	4.76748e-08	8.99647e-07	PCTP	chr17:55751051-55842830	protein_coding	249.284	248.444	464.051	569.102
ENSG00000139832	216.215	1.05009	0.226958	4.62678	3.71393e-06	4.78197e-05	RAB20	chr13:110523066-110561722	protein_coding	140.222	163.263	353.368	272.974
ENSG00000179978	75.1826	1.0491	0.400187	2.62154	0.00875338	0.0417431	NAIPP2	chr5:70094659-70128434	unprocessed_pseudogene	33.2378	70.9841	101.665	114.552
ENSG00000263501	60.7153	1.04885	0.411199	2.55071	0.0107504	0.0491871	AC005828.2	chr17:63305262-63313521	lncRNA	33.2378	46.6467	89.3668	75.5553
ENSG00000182022	254.574	1.04878	0.248968	4.21249	2.52572e-05	0.00026863	CHST15	chr10:124007668-124093598	protein_coding	129.835	87.209	190.212	260.788
ENSG00000113369	4330.57	1.04761	0.0790946	13.245	4.82528e-40	1.86387e-37	ARRDC3	chr5:91368631-91383317	protein_coding	2012.97	2152.85	4369.95	4239.63
ENSG00000240183	39.8574	1.04688	0.494947	2.11513	0.0344185	0.122671	RN7SL297P	chr2:111930175-111930467	misc_RNA	33.2378	20.2812	59.0313	51.1826
ENSG00000169302	105.036	1.04514	0.358146	2.91821	0.00352047	0.0196779	STK32A	chr5:147234963-147387855	protein_coding	71.6691	40.5623	138.56	91.3975
ENSG00000184635	937.332	1.045	0.121754	8.58291	9.25021e-18	6.09367e-16	ZNF93	chr19:19900913-19963464	protein_coding	535.96	487.762	1005.99	1108.96
ENSG00000110436	367.928	1.04291	0.190312	5.47999	4.2535e-08	8.12276e-07	SLC1A2	chr11:35251205-35420063	protein_coding	232.665	185.573	448.474	411.898
ENSG00000288105	275.748	1.04287	0.211869	4.92226	8.55493e-07	1.26728e-05	AC117461.1	chr3:79411714-79470827	lncRNA	125.681	160.221	285.318	304.658
ENSG00000279138	51.863	1.04193	0.455661	2.28664	0.0222171	0.0875972	AP002847.1	chr8:104478539-104480783	TEC	38.4312	20.2812	59.8512	60.9317
ENSG00000138798	99.601	1.04186	0.336345	3.09758	0.00195106	0.0120378	EGF	chr4:109912883-110013766	protein_coding	59.2049	43.6045	121.342	88.9603
ENSG00000259595	51.8437	1.0412	0.426355	2.4421	0.0146021	0.0629574	AC025043.1	chr15:44402685-44427144	lncRNA	34.2765	37.5202	74.609	73.118
ENSG00000154479	102.581	1.041	0.316571	3.28836	0.00100773	0.00684182	CCDC173	chr2:169645425-169694405	protein_coding	89.3267	71.9981	167.255	164.516
ENSG00000103021	78.3922	1.04088	0.397302	2.61987	0.00879623	0.0419083	CCDC113	chr16:58231157-58283836	protein_coding	56.0888	73.0122	157.417	107.24
ENSG00000213047	608.169	1.04073	0.148568	7.00506	2.4688e-12	8.75378e-11	DENND1B	chr1:197504748-197775696	protein_coding	415.473	339.71	823.158	727.524
ENSG00000184956	247.703	1.04044	0.263966	3.94155	8.09581e-05	0.000765275	MUC6	chr11:1012823-1036718	protein_coding	175.537	133.856	301.715	335.124
ENSG00000203780	87.3789	1.03915	0.355744	2.92107	0.00348831	0.0195152	FANK1	chr10:125896564-126009592	protein_coding	64.3983	63.8857	132	131.612
ENSG00000198846	118.391	1.03722	0.318496	3.25662	0.00112747	0.00753638	TOX	chr8:58805412-59119147	protein_coding	76.8625	97.3496	168.075	190.107
ENSG00000188580	79.8628	1.03433	0.347694	2.97484	0.00293141	0.0169425	NKAIN2	chr6:123803865-124825640	protein_coding	56.0888	51.717	115.603	104.802
ENSG00000275055	38.4346	1.03257	0.517995	1.99341	0.0462168	0.152722	AC011468.5	chr19:52049007-52049754	lncRNA	32.1991	16.2249	46.7331	52.4012
ENSG00000254676	67.9262	1.03157	0.389648	2.64744	0.00811048	0.0391237	AP000873.3	chr11:83180144-83184520	lncRNA	54.0115	33.4639	88.5469	90.1789
ENSG00000104325	1263.25	1.03096	0.113768	9.06189	1.28204e-19	1.02781e-17	DECR1	chr8:90001405-90053633	protein_coding	705.265	692.602	1523.33	1328.31
ENSG00000151136	825.481	1.03019	0.161195	6.39097	1.64838e-10	4.57278e-09	BTBD11	chr12:107318421-107659642	protein_coding	412.357	484.72	928.923	903.008
ENSG00000204584	122.901	1.02901	0.292558	3.51728	0.000435986	0.00331002	AC027801.1	chr17:49845910-49848837	lncRNA	70.6304	98.3636	186.932	157.204
ENSG00000143199	71.1979	1.02869	0.415292	2.47704	0.0132479	0.0582614	ADCY10	chr1:167809386-167914215	protein_coding	47.7794	28.3936	85.2674	69.4621
ENSG00000168925	136.658	1.02864	0.325834	3.15696	0.00159425	0.0101331	CTRB1	chr16:75218988-75226338	protein_coding	103.868	54.7591	150.858	173.046
ENSG00000125046	51.5303	1.02815	0.466489	2.20402	0.0275228	0.103004	SSUH2	chr3:8619400-8745040	protein_coding	33.2378	31.4358	61.4909	70.6808
ENSG00000108448	627.688	1.02701	0.189757	5.41223	6.22447e-08	1.14741e-06	TRIM16L	chr17:18697998-18736118	transcribed_unprocessed_pseudogene	324.069	341.738	840.376	510.608
ENSG00000196083	5388.97	1.02685	0.0787899	13.0327	7.97111e-39	2.78377e-36	IL1RAP	chr3:190514051-190659750	protein_coding	3395.45	3086.79	6689.39	6516.03
ENSG00000140285	47.8149	1.02631	0.458449	2.23866	0.0251782	0.0960916	FGF7	chr15:49423237-49488775	protein_coding	30.1218	23.3233	48.3728	60.9317
ENSG00000198429	139.871	1.02581	0.265185	3.86827	0.000109612	0.000999801	ZNF69	chr19:11887782-11914329	protein_coding	91.404	96.3355	205.79	175.483
ENSG00000279608	168.057	1.02574	0.291339	3.52077	0.0004303	0.00327465	AL353795.3	chr9:35038625-35044326	TEC	112.178	100.392	254.162	176.702
ENSG00000133742	42.8554	1.024	0.466284	2.19609	0.0280852	0.104725	CA1	chr8:85327608-85379014	protein_coding	36.3539	27.3796	67.2301	62.1503
ENSG00000171094	161.265	1.02248	0.25022	4.08634	4.38238e-05	0.000442473	ALK	chr2:29192774-29921586	protein_coding	122.565	108.504	218.088	252.257
ENSG00000231079	81.4591	1.02236	0.365936	2.79384	0.00520865	0.0272556	KIF5C-AS1	chr2:148866470-148888823	lncRNA	35.3152	55.7732	86.9072	98.7093
ENSG00000237483	133.223	1.02222	0.2892	3.53465	0.000408322	0.00313264	RPS27AP8	chr3:172225428-172225872	processed_pseudogene	95.5588	64.8997	173.814	151.111
ENSG00000279176	115.39	1.022	0.360395	2.83578	0.00457136	0.0244426	AC079316.2	chr12:104552073-104553447	TEC	90.3654	62.8716	187.752	121.863
ENSG00000226149	193.57	1.02192	0.228368	4.47491	7.64433e-06	9.14951e-05	AL356124.1	chr6:129439485-129576047	lncRNA	121.526	141.968	270.56	264.444
ENSG00000287260	74.7979	1.02149	0.383262	2.66524	0.00769323	0.0375371	AL357075.3	chr6:154510791-154522307	lncRNA	40.5086	50.7029	113.143	70.6808
ENSG00000237298	70.3584	1.02102	0.371286	2.74997	0.00596007	0.0304496	TTN-AS1	chr2:178521183-178779963	lncRNA	59.2049	44.6186	105.764	104.802
ENSG00000260648	298.768	1.02033	0.185649	5.49601	3.88488e-08	7.4873e-07	AC020658.3	chr15:40232082-40236109	lncRNA	219.162	195.713	419.778	421.647
ENSG00000254703	58.197	1.01877	0.43146	2.36122	0.018215	0.0749471	SENCR	chr11:128691672-128696023	lncRNA	33.2378	30.4217	50.8325	79.2112
ENSG00000206341	314.743	1.01851	0.182882	5.56924	2.55857e-08	5.08403e-07	HLA-H	chr6:29887752-29890482	unprocessed_pseudogene	193.195	204.84	383.703	424.085
ENSG00000143341	684.999	1.01839	0.145895	6.98029	2.94579e-12	1.02316e-10	HMCN1	chr1:185734391-186190949	protein_coding	251.361	274.81	573.915	488.672
ENSG00000176601	49.7933	1.01836	0.488358	2.08527	0.0370445	0.129656	MAP3K19	chr2:134964485-135047468	protein_coding	33.2378	28.3936	78.7084	45.0894
ENSG00000188010	582.422	1.01741	0.158957	6.40055	1.54819e-10	4.30891e-09	MORN2	chr2:38875962-38929072	protein_coding	434.169	338.695	824.798	737.273
ENSG00000277481	63.9731	1.01463	0.395576	2.56494	0.0103194	0.0476512	PKD1L3	chr16:71929538-71999978	protein_coding	37.3926	44.6186	73.7891	92.6162
ENSG00000107611	364.583	1.01233	0.185626	5.45361	4.93582e-08	9.27977e-07	CUBN	chr10:16823966-17129811	protein_coding	217.085	170.362	408.3	371.683
ENSG00000135298	85.7964	1.01158	0.361824	2.79578	0.00517748	0.0271259	ADGRB3	chr6:68635282-69389506	protein_coding	52.9728	33.4639	94.2861	79.2112
ENSG00000151715	68.04	1.01147	0.384309	2.63191	0.00849073	0.0407191	TMEM45B	chr11:129815848-129860003	protein_coding	47.7794	35.492	89.3668	77.9926
ENSG00000272808	56.3938	1.01121	0.426488	2.37101	0.0177396	0.0734535	AC015712.6	chr15:100849831-100876836	lncRNA	38.4312	41.5764	81.9879	79.2112
ENSG00000169129	71.1392	1.01096	0.420558	2.40384	0.0162238	0.0686112	AFAP1L2	chr10:114294824-114404756	protein_coding	20.7736	27.3796	54.9319	41.4335
ENSG00000243854	90.6576	1.00758	0.35149	2.8666	0.00414907	0.022568	RN7SL67P	chr12:19303480-19303775	misc_RNA	40.5086	58.8154	103.305	96.2721
ENSG00000121316	109.212	1.00676	0.320069	3.14544	0.0016584	0.0104677	PLBD1	chr12:14503661-14567883	protein_coding	91.404	61.8576	131.181	177.921
ENSG00000248228	61.557	1.00625	0.44131	2.28015	0.0225989	0.0886774	SLIT2-IT1	chr4:20392154-20394856	lncRNA	44.6633	24.3374	65.5903	73.118
ENSG00000250407	36.4362	1.00571	0.500161	2.01076	0.0443504	0.148226	AC008728.1	chr5:146563226-146617004	lncRNA	23.8897	28.3936	49.1927	56.0571
ENSG00000152154	118.572	1.00469	0.33175	3.02845	0.00245814	0.0146352	TMEM178A	chr2:39664982-39717963	protein_coding	76.8625	45.6326	100.845	146.236
ENSG00000165949	123.468	1.00339	0.346803	2.89325	0.00381274	0.0210896	IFI27	chr14:94104836-94116698	protein_coding	64.3983	77.0684	168.895	113.333
ENSG00000223547	64.4435	1.00085	0.407742	2.45461	0.0141037	0.0612328	ZNF844	chr19:12064731-12081565	protein_coding	36.3539	33.4639	71.3295	68.2435

## Sheet: down-regulated
ensg	baseMean	log2FoldChange	lfcSE	stat	pvalue	padj	geneSymbol	loc	biotype	siScr_r1	siScr_r2	siHI1_0_r1	siHI1_0_r2
ENSG00000186583	6.43607	-6.5257	1.90726	-3.42151	0.000622751		SPATC1	chr8:144012280-144047114	protein_coding	17.6576	16.2249	0	0
ENSG00000275612	4.08869	-6.00231	2.04878	-2.9297	0.00339291		AC104237.2	chr11:7698951-7699393	lncRNA	10.3868	13.1828	0	0
ENSG00000221852	5.35828	-5.93886	1.92205	-3.08986	0.00200252		KRTAP1-5	chr17:41026026-41027208	protein_coding	10.3868	12.1687	0	0
ENSG00000180644	5.02847	-5.80582	1.95228	-2.97386	0.00294078		PRF1	chr10:70597348-70602759	protein_coding	12.4642	8.11247	0	0
ENSG00000242574	3.85284	-5.64208	2.06663	-2.73009	0.00633177		HLA-DMB	chr6:32934629-32941028	protein_coding	4.15473	14.1968	0	0
ENSG00000258986	8.21969	-5.50805	1.70555	-3.22948	0.00124014		TMEM179	chr14:104474678-104605647	protein_coding	22.851	23.3233	0	1.21863
ENSG00000254585	6.55803	-5.47726	1.84351	-2.9711	0.00296734		MAGEL2	chr15:23643549-23647867	protein_coding	6.23209	10.1406	0	0
ENSG00000103449	4.63287	-5.47708	1.96326	-2.78979	0.00527425		SALL1	chr16:51135975-51151367	protein_coding	6.23209	10.1406	0	0
ENSG00000197614	3.04964	-5.47685	2.24966	-2.43452	0.0149115		MFAP5	chr12:8637346-8662888	protein_coding	6.23209	10.1406	0	0
ENSG00000186973	3.19212	-5.38254	2.13861	-2.51684	0.0118413		FAM183A	chr1:43145153-43156396	protein_coding	5.19341	10.1406	0	0
ENSG00000207187	2.89667	-5.2995	2.37458	-2.23176	0.0256308		SNORA10B	chr2:30187434-30187566	snoRNA	12.4642	2.02812	0	0
ENSG00000286631	3.0571	-5.29949	2.35947	-2.24605	0.0247011		AL133405.1	chr6:17015817-17034396	lncRNA	12.4642	2.02812	0	0
ENSG00000275016	3.9822	-5.29033	2.05645	-2.57255	0.0100952		AC015574.1	chr15:95638316-95826499	lncRNA	8.30946	6.08435	0	0
ENSG00000287117	2.39076	-5.28587	2.47209	-2.13822	0.0324988		AC105916.1	chr4:9567474-9691786	lncRNA	6.23209	8.11247	0	0
ENSG00000287114	3.03242	-5.18953	2.19327	-2.36611	0.0179761		AC104024.3	chr17:17028360-17035057	lncRNA	10.3868	3.04217	0	0
ENSG00000242719	3.95984	-5.17554	2.04208	-2.53445	0.0112624		RN7SL806P	chr8:42881236-42881517	misc_RNA	4.15473	9.12652	0	0
ENSG00000203685	3.02941	-5.08147	2.40805	-2.1102	0.034841		STUM	chr1:226548764-226609230	protein_coding	12.4642	0	0	0
ENSG00000286359	3.31922	-5.06837	2.30218	-2.20156	0.0276968		AL844892.1	chr10:86402119-86403201	lncRNA	7.27078	5.07029	0	0
ENSG00000249228	2.68919	-5.06578	2.22897	-2.2727	0.0230442		AC068944.1	chr4:29046591-29048765	lncRNA	6.23209	6.08435	0	0
ENSG00000253092	2.98806	-5.04986	2.45238	-2.05917	0.0394781		AC092960.2	chr3:183452567-183452764	snoRNA	0	12.1687	0	0
ENSG00000124097	2.99737	-4.93888	2.18508	-2.26028	0.0238039		HMGB1P1	chr20:57488392-57489027	processed_pseudogene	5.19341	6.08435	0	0
ENSG00000222383	2.35271	-4.93306	2.47933	-1.98968	0.0466263		RNA5SP203	chr6:10752791-10752926	rRNA_pseudogene	3.11605	8.11247	0	0
ENSG00000265555	2.82052	-4.92761	2.30534	-2.13748	0.0325592		LINC01903	chr18:67808505-67814822	lncRNA	1.03868	10.1406	0	0
ENSG00000242441	2.84361	-4.8182	2.43043	-1.98245	0.0474288		GTF2A1L	chr2:48617798-48733148	protein_coding	10.3868	0	0	0
ENSG00000163793	2.84625	-4.8182	2.43018	-1.98265	0.047406		DNAJC5G	chr2:27275433-27281499	protein_coding	10.3868	0	0	0
ENSG00000215210	3.30616	-4.81165	2.19783	-2.18927	0.028577		RBMXP2	chr9:30689105-30690272	processed_pseudogene	8.30946	2.02812	0	0
ENSG00000244657	3.14248	-4.7998	2.15906	-2.2231	0.026209		AC008267.6	chr7:66485095-66486532	transcribed_unprocessed_pseudogene	4.15473	6.08435	0	0
ENSG00000286404	2.97415	-4.79976	2.20245	-2.17928	0.0293106		AC011228.2	chr7:54721724-54731047	lncRNA	4.15473	6.08435	0	0
ENSG00000280451	2.65856	-4.79973	2.25207	-2.13125	0.0330682		AL356094.1	chr6:93811825-93813036	TEC	4.15473	6.08435	0	0
ENSG00000243352	2.6533	-4.79964	2.43045	-1.97479	0.048292		RN7SL8P	chr7:104911928-104912193	misc_RNA	4.15473	6.08435	0	0
ENSG00000286044	3.44723	-4.79395	2.1369	-2.24341	0.0248702		AP001977.1	chr11:121674261-121928976	lncRNA	2.07736	8.11247	0	0
ENSG00000264317	2.33476	-4.7935	2.36201	-2.02942	0.0424155		RN7SL154P	chr19:34421988-34422311	misc_RNA	2.07736	8.11247	0	0
ENSG00000167895	12.5454	-4.73527	1.32364	-3.57747	0.000346934	0.00271228	TMC8	chr17:78130770-78142968	protein_coding	34.2765	21.2952	0	2.43727
ENSG00000238280	2.81862	-4.65564	2.22025	-2.0969	0.0360024		AC067751.1	chr10:62682652-62805887	lncRNA	6.23209	3.04217	0	0
ENSG00000220557	6.30595	-4.65494	1.88875	-2.46456	0.013718		HMGB1P13	chr6:132868218-132868859	processed_pseudogene	6.23209	3.04217	0	0
ENSG00000254038	2.97758	-4.65236	2.19097	-2.12343	0.033718		AC092818.1	chr8:37067441-37069418	lncRNA	5.19341	4.05623	0	0
ENSG00000260880	2.64588	-4.64579	2.2577	-2.05775	0.0396143		HCCAT5	chr16:73092349-73099337	lncRNA	3.11605	6.08435	0	0
ENSG00000258902	5.6475	-4.63674	2.06019	-2.25063	0.024409		AL049775.2	chr14:85362457-85516934	lncRNA	0	9.12652	0	0
ENSG00000232874	5.80974	-4.59397	1.79248	-2.56292	0.0103796		AC080129.2	chr3:194130616-194131201	lncRNA	9.34814	14.1968	0.819879	0
ENSG00000234756	3.90411	-4.54378	2.03104	-2.23717	0.0252755		LINC02621	chr10:62289521-62304033	lncRNA	12.4642	10.1406	0.819879	0
ENSG00000201239	2.8153	-4.48812	2.27628	-1.97169	0.0486449		Y_RNA	chr17:82417226-82417321	misc_RNA	6.23209	2.02812	0	0
ENSG00000270983	2.97573	-4.48807	2.25263	-1.99237	0.0463305		AL589674.1	chr6:142062717-142063053	processed_pseudogene	6.23209	2.02812	0	0
ENSG00000273372	2.95699	-4.48081	2.19252	-2.04369	0.0409846		SFTPD-AS1	chr10:79968213-79973213	lncRNA	4.15473	4.05623	0	0
ENSG00000242060	2.96226	-4.48081	2.19215	-2.04403	0.0409508		RPS3AP49	chr18:60149576-60150365	processed_pseudogene	4.15473	4.05623	0	0
ENSG00000157851	3.89851	-4.48081	2.12792	-2.10573	0.0352282		DPYSL5	chr2:26847747-26950351	protein_coding	4.15473	4.05623	0	0
ENSG00000265340	3.27785	-4.48081	2.13499	-2.09875	0.0358385		OR4K7P	chr18:14570844-14571788	unprocessed_pseudogene	4.15473	4.05623	0	0
ENSG00000287475	4.87688	-4.4808	1.97077	-2.27363	0.0229885		AL844892.2	chr10:86395187-86400943	lncRNA	4.15473	4.05623	0	0
ENSG00000204065	4.21116	-4.47395	2.07842	-2.15258	0.031352		TCEAL5	chrX:103273691-103276750	protein_coding	2.07736	6.08435	0	0
ENSG00000104044	3.75093	-4.47389	2.09875	-2.13169	0.0330322		OCA2	chr15:27754875-28099315	protein_coding	2.07736	6.08435	0	0
ENSG00000259078	3.26438	-4.4737	2.17236	-2.05937	0.0394587		PTBP1P	chr14:65279267-65281166	processed_pseudogene	2.07736	6.08435	0	0
ENSG00000241717	2.95405	-4.4736	2.21839	-2.0166	0.0437376		VWFP1	chr22:16690103-16704477	transcribed_unprocessed_pseudogene	2.07736	6.08435	0	0
ENSG00000207349	4.80801	-4.46075	1.93874	-2.30084	0.0214004		RNVU1-17	chr1:143699456-143699619	snRNA	3.11605	18.253	0.819879	0
ENSG00000259728	5.28745	-4.3897	1.87203	-2.34489	0.0190326		LINC00933	chr15:84570649-84580175	transcribed_unprocessed_pseudogene	4.15473	16.2249	0.819879	0
ENSG00000137033	4.52786	-4.29379	2.06363	-2.0807	0.0374615		IL33	chr9:6215786-6257983	protein_coding	5.19341	2.02812	0	0
ENSG00000254686	3.41507	-4.28621	2.14499	-1.99824	0.0456905		AL138812.1	chr11:35656694-35661339	lncRNA	3.11605	4.05623	0	0
ENSG00000254854	3.99432	-4.08331	1.94589	-2.09843	0.0358674		AP003390.1	chr11:119729583-119739623	lncRNA	10.3868	6.08435	0.819879	0
ENSG00000261757	5.86475	-4.05638	1.57471	-2.57595	0.00999653		AC005592.1	chr5:142703782-142705421	lncRNA	11.4255	19.2671	1.63976	0
ENSG00000142583	6.62321	-3.84327	1.52344	-2.52276	0.0116439		SLC2A5	chr1:9035106-9088478	protein_coding	10.3868	16.2249	1.63976	0
ENSG00000228262	4.32205	-3.62577	1.78629	-2.02978	0.0423794		LINC01320	chr2:33706886-34738231	lncRNA	3.11605	19.2671	1.63976	0
ENSG00000231982	13.8487	-3.59	1.18535	-3.02864	0.00245657	0.0146352	AC112907.2	chr3:186826549-186827337	unprocessed_pseudogene	11.4255	22.3093	2.45964	0
ENSG00000159618	5.44383	-3.54386	1.59549	-2.22117	0.0263395		ADGRG5	chr16:57542643-57591681	protein_coding	8.30946	13.1828	1.63976	0
ENSG00000172156	5.28597	-3.48629	1.64581	-2.11829	0.0341508		CCL11	chr17:34285742-34288334	protein_coding	12.4642	8.11247	1.63976	0
ENSG00000251209	10.4425	-3.46871	1.18226	-2.93397	0.00334653		LINC00923	chr15:97572185-97875650	lncRNA	23.8897	20.2812	1.63976	2.43727
ENSG00000280274	4.14555	-3.41374	1.7331	-1.96973	0.0488696		AC009145.4	chr16:79016136-79017429	TEC	6.23209	13.1828	1.63976	0
ENSG00000251387	6.34651	-3.40233	1.66277	-2.04618	0.0407385		AC008667.3	chr5:139772528-139775406	lncRNA	4.15473	15.2109	1.63976	0
ENSG00000196611	111.557	-3.39365	0.358033	-9.47858	2.57773e-21	2.33867e-19	MMP1	chr11:102789401-102798160	protein_coding	253.438	293.063	21.3168	31.6845
ENSG00000230778	4.81833	-3.37992	1.62747	-2.07679	0.0378211		ANKRD63	chr15:40281444-40282586	protein_coding	14.5416	8.11247	0	2.43727
ENSG00000284431	6.95349	-3.34065	1.39131	-2.40108	0.0163466		AL022238.3	chr22:40346529-40410054	protein_coding	16.6189	11.1546	2.45964	0
ENSG00000261600	6.06655	-3.32848	1.53345	-2.17058	0.0299632		AC233266.2	chr2:91580336-91580863	lncRNA	12.4642	9.12652	0	2.43727
ENSG00000228725	5.08376	-3.3268	1.65391	-2.01148	0.0442752		MTND2P12	chr17:19603797-19605048	unprocessed_pseudogene	6.23209	12.1687	1.63976	0
ENSG00000189060	12239.8	-3.31659	0.067669	-49.0119	0	0	H1-0	chr22:37805093-37807436	protein_coding	15126.3	15254.5	1561.05	1484.3
ENSG00000213253	11.7165	-3.24523	1.19272	-2.72086	0.00651116		RPL12P42	chr19:13157959-13158788	processed_pseudogene	20.7736	8.11247	0.819879	2.43727
ENSG00000201818	5.80775	-3.23721	1.45509	-2.22475	0.026098		RNY4P17	chr4:169005249-169005344	misc_RNA	14.5416	11.1546	2.45964	0
ENSG00000239412	6.82576	-3.18931	1.48317	-2.15034	0.0315281		RPL21P71	chr3:147276768-147277252	processed_pseudogene	7.27078	12.1687	0	2.43727
ENSG00000250697	6.03855	-3.18373	1.53187	-2.07832	0.0376796		AC010343.3	chr5:32888236-33298066	lncRNA	10.3868	9.12652	0	2.43727
ENSG00000204791	13.6543	-3.18196	0.916967	-3.47009	0.000520278	0.00387609	SMPD5	chr8:144049079-144051522	transcribed_unitary_pseudogene	30.1218	32.4499	3.27952	3.6559
ENSG00000233476	166.828	-3.18052	0.74526	-4.26767	1.9753e-05	0.00021539	EEF1A1P6	chr7:22510616-22511999	processed_pseudogene	195.272	598.294	29.5156	58.4944
ENSG00000108688	5.89337	-3.16131	1.5971	-1.97941	0.0477702		CCL7	chr17:34270221-34272242	protein_coding	12.4642	4.05623	1.63976	0
ENSG00000205277	6.33656	-3.14283	1.5664	-2.0064	0.0448135		MUC12	chr7:100969623-101018949	protein_coding	4.15473	12.1687	1.63976	0
ENSG00000239964	5.98567	-3.13904	1.59727	-1.96526	0.0493845		RN7SL748P	chr6:36522191-36522501	misc_RNA	13.5029	4.05623	0.819879	1.21863
ENSG00000102802	9.04637	-3.13628	1.44798	-2.16598	0.030313		MEDAG	chr13:30906271-30925572	protein_coding	10.3868	6.08435	1.63976	0
ENSG00000176716	19.1652	-3.13576	0.771781	-4.06302	4.84422e-05	0.000486024	OR10AB1P	chr11:7726436-7729684	transcribed_unprocessed_pseudogene	46.7407	45.6326	6.55903	3.6559
ENSG00000007264	9.63659	-3.12109	1.22905	-2.53944	0.0111031		MATK	chr19:3777970-3802129	protein_coding	11.4255	20.2812	3.27952	0
ENSG00000264175	18.2383	-3.09172	0.802895	-3.85071	0.000117776	0.00106098	MIR3189	chr19:18386562-18386634	miRNA	32.1991	49.6889	5.73915	3.6559
ENSG00000285850	17.7161	-3.06383	0.946504	-3.23699	0.00120796	0.0080093	AC009152.3	chr16:17453470-17456236	lncRNA	19.735	26.3655	4.91927	0
ENSG00000174015	7.80992	-3.04805	1.25785	-2.42323	0.0153833		CBY2	chr13:45702320-45714559	protein_coding	22.851	14.1968	4.09939	0
ENSG00000227349	5.74146	-2.98404	1.44629	-2.06324	0.0390899		CEACAMP7	chr19:42949503-42950387	unprocessed_pseudogene	6.23209	18.253	0.819879	2.43727
ENSG00000236714	14.5227	-2.95328	0.938448	-3.14699	0.00164962	0.0104201	LINC01844	chr5:142716229-142761035	lncRNA	22.851	34.478	5.73915	1.21863
ENSG00000261633	6.13527	-2.89172	1.38003	-2.09541	0.0361345		AC018552.3	chr16:57622034-57631647	lncRNA	11.4255	10.1406	1.63976	1.21863
ENSG00000124721	39.7422	-2.89148	0.584232	-4.9492	7.45192e-07	1.12096e-05	DNAH8	chr6:38715311-39030792	protein_coding	90.3654	55.7732	13.9379	4.87453
ENSG00000179813	26.8867	-2.87062	0.657777	-4.36413	1.27628e-05	0.000145387	FAM216B	chr13:42781550-42791549	protein_coding	61.2823	47.6607	6.55903	8.53044
ENSG00000251102	15.4101	-2.84956	0.866713	-3.28778	0.00100981	0.00684867	CTBP2P4	chr5:98576341-98577260	processed_pseudogene	33.2378	24.3374	3.27952	4.87453
ENSG00000173391	5.45282	-2.83661	1.42041	-1.99704	0.0458206		OLR1	chr12:10158301-10172138	protein_coding	10.3868	18.253	1.63976	2.43727
ENSG00000255538	8.97609	-2.80083	1.17363	-2.38647	0.017011		OR10V2P	chr11:59748811-59749574	unprocessed_pseudogene	17.6576	10.1406	1.63976	2.43727
ENSG00000212458	5.92436	-2.78888	1.31923	-2.11401	0.0345142		AC092535.1	chr4:1118884-1119013	snoRNA	11.4255	16.2249	1.63976	2.43727
ENSG00000268170	9.35791	-2.77854	1.14419	-2.42839	0.0151661		AC073342.1	chr7:143220468-143222267	lncRNA	16.6189	20.2812	4.91927	0
ENSG00000261189	7.17914	-2.77009	1.34493	-2.05965	0.0394317		AL031058.1	chr6:7540451-7541338	lncRNA	10.3868	14.1968	3.27952	0
ENSG00000231906	16.5012	-2.70055	0.912684	-2.95892	0.00308724	0.0176868	AC016397.1	chr10:48546472-48546713	processed_pseudogene	25.9671	22.3093	5.73915	1.21863
ENSG00000267801	7.82943	-2.69192	1.29919	-2.072	0.038265		AC087289.5	chr17:75876372-75879546	lncRNA	12.4642	16.2249	0	4.87453
ENSG00000162511	9.38847	-2.68853	1.23448	-2.17787	0.0294159		LAPTM5	chr1:30732469-30757774	protein_coding	7.27078	16.2249	3.27952	0
ENSG00000257711	13.4296	-2.66449	1.02819	-2.59145	0.00955729	0.0448222	AC079385.2	chr12:106678583-106684707	lncRNA	28.0444	17.239	6.55903	0
ENSG00000183378	22.5332	-2.66382	0.732514	-3.63654	0.000276325	0.00223285	OVCH2	chr11:7689437-7706421	protein_coding	47.7794	50.7029	12.2982	2.43727
ENSG00000283421	9.25394	-2.63207	1.17282	-2.24422	0.0248184		AF001550.2	chr16:21299903-21300506	unitary_pseudogene	16.6189	8.11247	1.63976	2.43727
ENSG00000137841	37.3782	-2.61435	0.569647	-4.58941	4.44493e-06	5.60791e-05	PLCB2	chr15:40278176-40307935	protein_coding	77.9012	47.6607	10.6584	9.74907
ENSG00000248265	6.91615	-2.58617	1.31354	-1.96885	0.0489706		FLJ12825	chr12:54058254-54122235	lncRNA	14.5416	17.239	4.91927	0
ENSG00000128310	7.08216	-2.58363	1.27732	-2.02269	0.0431048		GALR3	chr22:37823382-37825485	protein_coding	16.6189	15.2109	4.91927	0
ENSG00000278002	13.5853	-2.57981	0.973001	-2.65139	0.00801602	0.0387576	AL627171.1	chr14:49863072-49864379	lncRNA	13.5029	23.3233	1.63976	4.87453
ENSG00000187513	10.3243	-2.57927	1.17297	-2.19891	0.027884		GJA4	chr1:34792999-34795747	protein_coding	14.5416	30.4217	4.91927	2.43727
ENSG00000271579	5.99455	-2.56456	1.29723	-1.97695	0.0480474		AC078880.3	chr12:115299588-115300708	lncRNA	11.4255	16.2249	3.27952	1.21863
ENSG00000177283	1166.85	-2.52156	0.120877	-20.8605	1.22482e-96	5.20428e-93	FZD8	chr10:35638247-35642296	protein_coding	1958.95	1959.16	318.933	366.809
ENSG00000176884	17.0614	-2.45205	0.849889	-2.88514	0.00391241	0.0215474	GRIN1	chr9:137139154-137168756	protein_coding	29.0831	29.4077	5.73915	4.87453
ENSG00000198010	7.29569	-2.43304	1.23644	-1.96778	0.0490938		DLGAP2	chr8:737628-1708476	protein_coding	11.4255	10.1406	1.63976	2.43727
ENSG00000205517	19.9321	-2.42535	0.809926	-2.99453	0.0027487	0.0160723	RGL3	chr19:11384341-11419328	protein_coding	29.0831	53.7451	12.2982	2.43727
ENSG00000182334	18.4587	-2.39162	0.754518	-3.16973	0.00152578	0.0097759	OR5P3	chr11:7824818-7830840	protein_coding	29.0831	37.5202	6.55903	6.09317
ENSG00000199798	21.6537	-2.38864	0.804141	-2.97043	0.00297385	0.0171567	SNORD114-5	chr14:100955370-100955439	snoRNA	34.2765	21.2952	1.63976	9.74907
ENSG00000274011	12.1901	-2.35288	1.10593	-2.12751	0.0333778		Metazoa_SRP	chr9:98115885-98116135	misc_RNA	20.7736	11.1546	5.73915	0
ENSG00000286826	18.9427	-2.34458	0.836088	-2.80423	0.00504372	0.0265396	AL136129.1	chr6:169097799-169102428	lncRNA	21.8123	26.3655	1.63976	8.53044
ENSG00000276727	18.9736	-2.3435	0.823152	-2.84698	0.00441362	0.0237236	AC137834.2	chr12:57229498-57230198	lncRNA	28.0444	44.6186	12.2982	1.21863
ENSG00000267108	11.496	-2.3387	1.06158	-2.20303	0.0275926		AP001029.1	chr18:12432897-12437635	lncRNA	13.5029	18.253	5.73915	0
ENSG00000235385	259.498	-2.32733	0.553429	-4.20529	2.60746e-05	0.000276632	LINC02154	chrX:13266048-13303452	lncRNA	502.722	460.382	109.864	81.6485
ENSG00000249562	9.16252	-2.32048	1.04913	-2.21182	0.026979		AC091885.1	chr5:24578294-24578561	processed_pseudogene	23.8897	16.2249	3.27952	4.87453
ENSG00000237512	18.4667	-2.31998	0.736496	-3.15002	0.00163259	0.0103202	UNC5B-AS1	chr10:71217224-71218228	lncRNA	45.702	34.478	6.55903	9.74907
ENSG00000214402	45.2624	-2.31909	0.51252	-4.52488	6.04284e-06	7.40299e-05	LCNL1	chr9:136981904-136986410	protein_coding	98.6748	114.589	12.2982	31.6845
ENSG00000197291	19.3435	-2.31617	0.916848	-2.52623	0.0115295	0.051996	RAMP2-AS1	chr17:42753914-42761257	lncRNA	23.8897	20.2812	0	9.74907
ENSG00000165478	22.6946	-2.31287	0.690559	-3.34927	0.000810254	0.00567958	HEPACAM	chr11:124919205-124936412	protein_coding	61.2823	48.6748	9.01867	13.405
ENSG00000217275	9.38734	-2.30694	1.07852	-2.139	0.0324361		AL031777.1	chr6:26202156-26202654	processed_pseudogene	12.4642	16.2249	3.27952	2.43727
ENSG00000253831	13.5861	-2.28202	0.928702	-2.45722	0.0140018	0.0608321	ETV3L	chr1:157092043-157112412	protein_coding	20.7736	16.2249	4.91927	2.43727
ENSG00000186838	13.1126	-2.27346	0.908344	-2.50286	0.0123193	0.0548784	SELENOV	chr19:39515113-39520686	protein_coding	18.6963	24.3374	4.09939	4.87453
ENSG00000285671	17.547	-2.27267	0.798215	-2.84719	0.00441067	0.0237177	AL139405.1	chr10:14372001-14377586	lncRNA	23.8897	40.5623	8.19879	4.87453
ENSG00000131477	35.4395	-2.26798	0.646828	-3.50631	0.000454359	0.00343824	RAMP2	chr17:42758447-42763041	protein_coding	23.8897	57.8013	11.4783	4.87453
ENSG00000213089	31.2916	-2.2593	0.589367	-3.83343	0.000126368	0.00112802	PDCL3P5	chr6:150827663-150828384	processed_pseudogene	45.702	81.1247	13.1181	13.405
ENSG00000236460	45.6974	-2.22627	0.507347	-4.38805	1.1437e-05	0.000131517	SNX2P2	chr7:31941261-31941583	processed_pseudogene	83.0946	106.476	26.2361	13.405
ENSG00000231605	105.981	-2.21596	0.322059	-6.88059	5.96064e-12	1.97608e-10	LINC01363	chr1:167175363-167195792	lncRNA	225.394	221.065	44.2735	52.4012
ENSG00000106341	30.1897	-2.17983	0.649114	-3.35816	0.000784618	0.00553029	PPP1R17	chr7:31687215-31708455	protein_coding	45.702	74.0263	9.83855	17.0609
ENSG00000161243	8.30799	-2.16621	1.0796	-2.0065	0.044803		FBXO27	chr19:38990714-39032785	protein_coding	18.6963	15.2109	4.91927	2.43727
ENSG00000066056	294.565	-2.16413	0.200692	-10.7833	4.12583e-27	6.57399e-25	TIE1	chr1:43300982-43323108	protein_coding	464.291	534.409	113.963	108.458
ENSG00000262714	16.4559	-2.1591	0.808056	-2.67196	0.00754092	0.0369102	AC007342.5	chr16:53386944-53389085	lncRNA	37.3926	34.478	6.55903	9.74907
ENSG00000243742	203.326	-2.14706	0.266624	-8.05275	8.09519e-16	4.4004e-14	RPLP0P2	chr11:61615036-61639449	transcribed_processed_pseudogene	325.108	316.386	51.6524	96.2721
ENSG00000166408	15.4662	-2.14382	0.798059	-2.6863	0.00722492	0.035634	OR5P1P	chr11:7772890-7773814	unprocessed_pseudogene	30.1218	36.5061	9.83855	4.87453
ENSG00000154545	17.3659	-2.12724	0.857764	-2.47999	0.0131387	0.0579075	MAGED4	chrX:52184823-52192268	protein_coding	15.5802	19.2671	3.27952	4.87453
ENSG00000246225	13.5851	-2.11351	0.875415	-2.41429	0.015766	0.0670231	AC006299.1	chr11:22829380-22945393	lncRNA	16.6189	35.492	4.91927	7.3118
ENSG00000073146	252.317	-2.0934	0.21035	-9.95202	2.47121e-23	2.81254e-21	MOV10L1	chr22:50089879-50161690	protein_coding	411.318	455.312	100.845	102.365
ENSG00000286989	20.737	-2.0846	0.711954	-2.92799	0.00341157	0.0191489	AL691432.4	chr1:1600314-1602703	lncRNA	44.6633	42.5904	13.9379	6.09317
ENSG00000095370	377.074	-2.07915	0.201059	-10.341	4.59652e-25	6.10332e-23	SH2D3C	chr9:127738317-127778710	protein_coding	499.606	489.79	95.1059	142.58
ENSG00000263618	11.3568	-2.07789	0.948771	-2.19008	0.0285183		AP005121.1	chr18:14903580-14915628	lncRNA	18.6963	24.3374	7.37891	2.43727
ENSG00000129946	470.516	-2.07259	0.166856	-12.4214	1.99981e-35	5.99802e-33	SHC2	chr19:416583-460996	protein_coding	858.99	931.92	208.249	218.135
ENSG00000176046	701.235	-2.06279	0.350609	-5.88344	4.0183e-09	9.13513e-08	NUPR1	chr16:28532708-28539008	protein_coding	1365.87	1429.82	262.361	408.242
ENSG00000130513	5214.96	-2.05717	0.290988	-7.06958	1.554e-12	5.67588e-11	GDF15	chr19:18374731-18389176	protein_coding	10635.1	10521.9	2357.15	2727.3
ENSG00000224017	14.0185	-2.0428	0.873979	-2.33735	0.0194208	0.0787521	LINC01449	chr7:41089539-41133507	lncRNA	25.9671	28.3936	4.91927	8.53044
ENSG00000184986	50.381	-2.03319	0.460578	-4.41443	1.01275e-05	0.000117949	TMEM121	chr14:105526583-105530202	protein_coding	88.288	95.3215	27.056	17.0609
ENSG00000229191	10.9561	-2.03176	0.979312	-2.07468	0.0380166		AL358473.1	chr1:201023949-201028792	lncRNA	12.4642	20.2812	3.27952	4.87453
ENSG00000283740	20.8867	-2.02735	0.688516	-2.94453	0.00323447	0.0183628	TAF11L11	chr5:17604177-17605377	protein_coding	35.3152	42.5904	11.4783	7.3118
ENSG00000236703	13.0348	-2.02288	0.963829	-2.0988	0.0358345	0.126515	MYB-AS1	chr6:135195083-135195995	lncRNA	18.6963	10.1406	2.45964	4.87453
ENSG00000158022	17.1146	-2.0133	0.871696	-2.30964	0.0209081	0.0834688	TRIM63	chr1:26051301-26068436	protein_coding	15.5802	39.5483	10.6584	2.43727
ENSG00000182667	1474.71	-2.01141	0.128557	-15.646	3.53523e-55	3.33804e-52	NTM	chr11:131370478-132336822	protein_coding	1362.75	1317.26	286.138	385.088
ENSG00000285966	21.3953	-2.00307	0.778647	-2.5725	0.0100966	0.0467835	AC007686.4	chr14:76958098-77000609	lncRNA	18.6963	36.5061	10.6584	2.43727
ENSG00000178015	37.7525	-1.99977	0.633514	-3.15663	0.00159601	0.0101418	GPR150	chr5:95620087-95622142	protein_coding	59.2049	29.4077	4.91927	18.2795
ENSG00000276075	11.6504	-1.99383	0.95119	-2.09614	0.0360695		AC027682.6	chr16:67517862-67528675	lncRNA	20.7736	18.253	4.91927	4.87453
ENSG00000271216	39.9591	-1.99048	0.625669	-3.18136	0.00146584	0.00945842	LINC01050	chr13:42810366-42814897	lncRNA	73.7464	80.1106	8.19879	31.6845
ENSG00000199790	11.7711	-1.9869	1.00985	-1.96752	0.0491236		RNU6-836P	chr4:41084607-41084713	snRNA	14.5416	17.239	3.27952	4.87453
ENSG00000165246	38.5558	-1.97121	0.590121	-3.34035	0.000836731	0.00583469	NLGN4Y	chrY:14522573-14845650	protein_coding	72.7078	56.7873	10.6584	23.154
ENSG00000270433	30.5279	-1.96475	0.613432	-3.20288	0.00136062	0.0088715	H3P37	chr14:23293852-23295798	transcribed_unprocessed_pseudogene	75.8238	41.5764	19.6771	9.74907
ENSG00000111981	1239.49	-1.95024	0.125094	-15.5901	8.49406e-55	7.69404e-52	ULBP1	chr6:149963943-149973715	protein_coding	2071.13	2015.95	485.368	576.414
ENSG00000169442	17.5013	-1.94812	0.820845	-2.37331	0.0176296	0.0731169	CD52	chr1:26317958-26320523	protein_coding	38.4312	24.3374	13.1181	2.43727
ENSG00000207994	29.5205	-1.94722	0.658717	-2.95608	0.00311574	0.017814	MIR100	chr11:122152229-122152308	miRNA	36.3539	52.731	13.1181	9.74907
ENSG00000169885	15.506	-1.93965	0.788872	-2.45877	0.0139414	0.060642	CALML6	chr1:1915108-1917296	protein_coding	24.9284	31.4358	7.37891	7.3118
ENSG00000232453	81.296	-1.93715	0.366888	-5.27995	1.29222e-07	2.27398e-06	LINC02777	chr1:58882868-58931897	lncRNA	154.764	124.729	31.1554	42.6522
ENSG00000278131	13.5835	-1.93671	0.894226	-2.1658	0.0303268	0.111277	AC116050.1	chr2:91589494-91621421	unprocessed_pseudogene	16.6189	18.253	3.27952	6.09317
ENSG00000105193	25705.7	-1.93665	0.0763258	-25.3735	4.94752e-142	3.1533e-138	RPS16	chr19:39433137-39435949	protein_coding	38862.3	38533.2	9322.84	10905.6
ENSG00000110203	29.7759	-1.93142	0.633154	-3.05047	0.00228486	0.013747	FOLR3	chr11:72114869-72139892	protein_coding	49.8567	62.8716	7.37891	23.154
ENSG00000207725	13.8866	-1.93021	0.829897	-2.32584	0.0200272	0.0806082	MIR222	chrX:45747015-45747124	miRNA	24.9284	24.3374	5.73915	7.3118
ENSG00000156510	114.509	-1.92689	0.325374	-5.92207	3.1792e-09	7.36822e-08	HKDC1	chr10:69220332-69267552	protein_coding	196.311	176.446	59.8512	36.559
ENSG00000170688	24.5254	-1.919	0.663588	-2.89185	0.00382982	0.0211566	OR5E1P	chr11:7848700-7849626	unprocessed_pseudogene	58.1662	39.5483	8.19879	18.2795
ENSG00000181856	31.2676	-1.913	0.593895	-3.22112	0.00127692	0.00838797	SLC2A4	chr17:7281718-7288257	protein_coding	33.2378	54.7591	12.2982	10.9677
ENSG00000258976	68.3372	-1.9086	0.41304	-4.62085	3.82162e-06	4.90824e-05	AC013451.2	chr14:74614693-74616647	lncRNA	117.371	121.687	42.6337	19.4981
ENSG00000259803	20.2762	-1.90501	0.720752	-2.64309	0.00821536	0.0395921	SLC22A31	chr16:89195761-89201651	protein_coding	28.0444	40.5623	6.55903	12.1863
ENSG00000235961	74.6772	-1.89378	0.412482	-4.59119	4.40736e-06	5.56795e-05	PNMA6A	chrX:153072454-153075019	protein_coding	123.603	104.448	21.3168	41.4335
ENSG00000180347	46.2942	-1.89033	0.496998	-3.8035	0.000142665	0.00124772	ITPRID1	chr7:31514071-31658720	protein_coding	98.6748	77.0684	15.5777	32.9031
ENSG00000149451	293.689	-1.88589	0.194608	-9.69071	3.30231e-22	3.38491e-20	ADAM33	chr20:3667965-3682246	protein_coding	519.341	521.226	132.82	149.892
ENSG00000249669	209.722	-1.87116	0.273034	-6.85321	7.22133e-12	2.37549e-10	CARMN	chr5:149406689-149432835	lncRNA	154.764	200.784	56.5716	38.9963
ENSG00000107281	588.2	-1.86982	0.149847	-12.4782	9.81826e-36	2.97984e-33	NPDC1	chr9:137039463-137046179	protein_coding	1013.75	1230.05	312.374	301.003
ENSG00000174807	87.345	-1.86317	0.421679	-4.41845	9.94107e-06	0.000115884	CD248	chr11:66314494-66317044	protein_coding	120.487	60.8435	29.5156	19.4981
ENSG00000256325	353.109	-1.85288	0.480279	-3.85793	0.000114353	0.0010338	AC025423.1	chr12:68828118-68828553	lncRNA	771.741	696.658	175.454	231.54
ENSG00000144015	18.2801	-1.85058	0.720007	-2.57022	0.0101634	0.0470502	TRIM43	chr2:95592001-95599778	protein_coding	38.4312	38.5342	11.4783	9.74907
ENSG00000279251	13.4001	-1.84057	0.860162	-2.1398	0.0323713	0.117077	AC015726.3	chr17:19855747-19856164	TEC	30.1218	16.2249	5.73915	7.3118
ENSG00000168135	43.1624	-1.84026	0.466779	-3.94247	8.06484e-05	0.000763196	KCNJ4	chr22:38426327-38455199	protein_coding	89.3267	97.3496	25.4162	26.8099
ENSG00000286034	269.247	-1.83441	0.227857	-8.0507	8.23198e-16	4.46524e-14	AC100822.1	chr8:128323131-128388636	lncRNA	428.976	510.071	122.982	141.362
ENSG00000167311	57.7521	-1.83326	0.479156	-3.82601	0.000130235	0.00115929	ART5	chr11:3638512-3642316	protein_coding	109.062	102.42	21.3168	38.9963
ENSG00000258602	20.9203	-1.83172	0.7046	-2.59966	0.00933167	0.0439257	LINC01629	chr14:76959638-76965802	lncRNA	27.0057	47.6607	9.01867	12.1863
ENSG00000275393	14.2353	-1.82561	0.885982	-2.06055	0.0393459	0.135703	AC018695.6	chr16:85697335-85697868	lncRNA	29.0831	22.3093	11.4783	2.43727
ENSG00000170909	28.6669	-1.82557	0.598382	-3.05085	0.00228198	0.0137339	OSCAR	chr19:54094668-54102692	protein_coding	49.8567	51.717	9.83855	19.4981
ENSG00000215367	19.3249	-1.81895	0.74223	-2.45065	0.0142597	0.0617946	TMED11P	chr4:1115197-1153726	transcribed_unitary_pseudogene	28.0444	28.3936	10.6584	4.87453
ENSG00000198910	552.643	-1.8111	0.157589	-11.4925	1.43834e-30	2.98123e-28	L1CAM	chrX:153861514-153886173	protein_coding	830.946	885.273	234.485	255.913
ENSG00000266554	192.629	-1.80954	0.239551	-7.55385	4.2257e-14	1.86384e-12	LINC01443	chr18:14946267-14974215	lncRNA	249.284	269.739	73.7891	74.3367
ENSG00000252412	20.0186	-1.80787	0.708599	-2.55134	0.0107311	0.0491165	Y_RNA	chr22:37013225-37013319	misc_RNA	31.1605	30.4217	9.01867	8.53044
ENSG00000286196	30.4603	-1.79679	0.632367	-2.84137	0.00449208	0.024062	AL162586.2	chr9:127754534-127760560	lncRNA	24.9284	61.8576	10.6584	14.6236
ENSG00000276851	110.849	-1.79583	0.320505	-5.60311	2.10534e-08	4.23962e-07	AC002401.4	chr17:50094065-50094647	lncRNA	215.007	237.29	78.7084	49.964
ENSG00000258308	15.2971	-1.78434	0.780114	-2.28728	0.0221792	0.0874884	AC079907.2	chr12:101954992-101962414	lncRNA	25.9671	32.4499	7.37891	9.74907
ENSG00000176490	54.4578	-1.77248	0.518073	-3.4213	0.000623236	0.00453447	DIRAS1	chr19:2714567-2721372	protein_coding	108.023	81.1247	22.9566	32.9031
ENSG00000223375	14.7102	-1.77002	0.829466	-2.13393	0.0328484	0.118316	AC096638.1	chr1:218338541-218338756	processed_pseudogene	20.7736	31.4358	9.01867	6.09317
ENSG00000228502	24.769	-1.7565	0.634177	-2.76972	0.00561041	0.0289844	EEF1A1P11	chr1:96446930-96448318	processed_pseudogene	41.5473	47.6607	9.83855	17.0609
ENSG00000198246	15.8231	-1.75562	0.821731	-2.13649	0.0326392	0.117817	SLC29A3	chr10:71319259-71381423	protein_coding	20.7736	26.3655	9.83855	3.6559
ENSG00000187688	136.873	-1.7527	0.287535	-6.09562	1.09013e-09	2.71668e-08	TRPV2	chr17:16415571-16437003	protein_coding	238.897	195.713	69.6897	58.4944
ENSG00000175463	63.614	-1.74073	0.404179	-4.30683	1.65614e-05	0.000183812	TBC1D10C	chr11:67403915-67410089	protein_coding	148.532	106.476	31.9753	45.0894
ENSG00000232855	18.5909	-1.73796	0.775205	-2.24193	0.0249657	0.0954237	AF165147.1	chr21:28328738-28674848	lncRNA	32.1991	20.2812	11.4783	3.6559
ENSG00000260293	161.513	-1.73655	0.25168	-6.8998	5.2075e-12	1.73997e-10	AC106820.4	chr16:2476558-2482173	lncRNA	259.671	267.711	73.7891	85.3044
ENSG00000175084	13.0139	-1.73636	0.851675	-2.03876	0.0414737	0.141166	DES	chr2:219418377-219426734	protein_coding	20.7736	22.3093	5.73915	7.3118
ENSG00000164283	240.993	-1.73495	0.251184	-6.90708	4.94714e-12	1.6595e-10	ESM1	chr5:54977867-55022671	protein_coding	319.914	298.133	67.2301	121.863
ENSG00000116299	198.783	-1.73346	0.251601	-6.88973	5.58993e-12	1.86287e-10	ELAPOR1	chr1:109113679-109206781	protein_coding	398.854	404.609	103.305	140.143
ENSG00000130487	84.366	-1.72848	0.370006	-4.67149	2.99019e-06	3.91737e-05	KLHDC7B	chr22:50545899-50551023	protein_coding	102.83	99.3777	29.5156	31.6845
ENSG00000178222	34.7912	-1.72762	0.574505	-3.00714	0.00263721	0.0155129	RNF212	chr4:1056250-1113564	protein_coding	36.3539	67.9419	18.8572	12.1863
ENSG00000249751	36.4007	-1.72456	0.528434	-3.26353	0.00110032	0.00738201	ECSCR	chr5:139448560-139462743	protein_coding	66.4757	59.8294	15.5777	23.154
ENSG00000162545	186.547	-1.723	0.246627	-6.98624	2.82356e-12	9.84731e-11	CAMK2N1	chr1:20482391-20486210	protein_coding	303.295	330.583	103.305	87.7416
ENSG00000264301	450.869	-1.718	0.170344	-10.0854	6.40746e-24	7.77865e-22	LINC01444	chr18:14969001-14970468	lncRNA	567.121	643.927	182.013	186.451
ENSG00000287593	56.1398	-1.71423	0.466292	-3.6763	0.000236637	0.0019568	AL022724.3	chr6:11722547-11731923	lncRNA	71.6691	66.9278	13.1181	30.4658
ENSG00000101463	240.103	-1.71342	0.23312	-7.34994	1.98296e-13	8.01167e-12	SYNDIG1	chr20:24469629-24666616	protein_coding	367.694	341.738	88.5469	130.394
ENSG00000258483	15.7903	-1.71274	0.817688	-2.09461	0.0362059	0.127502	LINC02251	chr15:98003038-98087384	lncRNA	21.8123	36.5061	4.91927	13.405
ENSG00000260992	18.9249	-1.70949	0.710529	-2.40593	0.0161312	0.0682799	DOCK9-DT	chr13:99087819-99088625	lncRNA	37.3926	43.6045	11.4783	13.405
ENSG00000095752	3274.45	-1.70542	0.0947636	-17.9966	2.07062e-72	4.06065e-69	IL11	chr19:55364382-55370463	protein_coding	4655.37	4175.89	1315.09	1395.34
ENSG00000262884	36.7499	-1.70242	0.574445	-2.96359	0.00304073	0.0174786	AC015921.1	chr17:2962248-2965895	lncRNA	64.3983	38.5342	22.1367	8.53044
ENSG00000090932	49.9274	-1.70228	0.475666	-3.57874	0.000345256	0.00270414	DLL3	chr19:39498895-39508481	protein_coding	90.3654	97.3496	39.3542	17.0609
ENSG00000254978	20.5517	-1.70218	0.724697	-2.34882	0.018833	0.076889	ALG1L9P	chr11:71800541-71804640	transcribed_unprocessed_pseudogene	29.0831	31.4358	13.1181	4.87453
ENSG00000271882	31.1632	-1.69818	0.588354	-2.88633	0.00389765	0.021474	AP001330.4	chr8:101208148-101208558	lncRNA	41.5473	57.8013	18.0373	12.1863
ENSG00000106133	68.3508	-1.69163	0.394324	-4.28994	1.78725e-05	0.000197162	NSUN5P2	chr7:72947581-72954790	transcribed_unprocessed_pseudogene	102.83	140.954	37.7144	37.7776
ENSG00000142619	88.554	-1.6882	0.387553	-4.35605	1.32429e-05	0.000150184	PADI3	chr1:17249098-17284233	protein_coding	169.305	197.741	37.7144	77.9926
ENSG00000260877	27.4396	-1.6866	0.593501	-2.84178	0.0044862	0.0240427	AP005233.2	chr11:69371463-69372512	lncRNA	51.9341	54.7591	17.2175	15.8422
ENSG00000040731	375.267	-1.68266	0.200899	-8.37563	5.49313e-17	3.2951e-15	CDH10	chr5:24487100-24644978	protein_coding	731.232	651.025	183.653	249.82
ENSG00000162490	931.812	-1.68157	0.393998	-4.26796	1.97271e-05	0.000215293	DRAXIN	chr1:11691710-11725857	protein_coding	1819.77	1871.95	427.157	725.087
ENSG00000232859	28.8181	-1.67537	0.646033	-2.59332	0.00950534	0.0446443	LYRM9	chr17:27878314-27894752	protein_coding	37.3926	60.8435	7.37891	24.3727
ENSG00000202400	32.2269	-1.67355	0.565735	-2.95819	0.00309451	0.0177147	SNORD82	chr2:231460371-231460440	snoRNA	50.8954	59.8294	22.9566	10.9677
ENSG00000277586	24.6267	-1.67252	0.640336	-2.61194	0.00900297	0.0426938	NEFL	chr8:24950955-24956721	protein_coding	41.5473	44.6186	11.4783	15.8422
ENSG00000228121	34.3833	-1.67224	0.559184	-2.99049	0.00278526	0.0162488	PHBP3	chr1:58999676-59000494	processed_pseudogene	38.4312	69.97	18.0373	15.8422
ENSG00000053108	18.9513	-1.67095	0.767491	-2.17716	0.0294684	0.108789	FSTL4	chr5:133196455-133612541	protein_coding	38.4312	17.239	5.73915	12.1863
ENSG00000286650	20.1297	-1.66854	0.694178	-2.40361	0.0162339	0.0686345	AL139234.1	chrX:130165954-130166905	lncRNA	28.0444	33.4639	10.6584	8.53044
ENSG00000283247	18.5414	-1.65755	0.828997	-1.99946	0.0455588	0.151234	CCDC201	chr7:45859994-45873082	protein_coding	13.5029	16.2249	6.55903	2.43727
ENSG00000136689	158.521	-1.6556	0.277338	-5.96961	2.37828e-09	5.6253e-08	IL1RN	chr2:113107214-113134016	protein_coding	254.477	212.952	59.0313	91.3975
ENSG00000146005	37.2813	-1.65548	0.552521	-2.99623	0.00273342	0.0160013	PSD2	chr5:139795808-139844466	protein_coding	66.4757	64.8997	12.2982	30.4658
ENSG00000154678	4630.38	-1.6542	0.0944363	-17.5166	1.07098e-68	1.95025e-65	PDE1C	chr7:31751179-32428131	protein_coding	8087.18	7891.4	2462.92	2616.41
ENSG00000174898	14.4319	-1.64979	0.813076	-2.02908	0.0424505	0.143399	CATSPERD	chr19:5720637-5778734	protein_coding	19.735	26.3655	7.37891	7.3118
ENSG00000182557	40.1392	-1.64948	0.544138	-3.03136	0.00243455	0.0145184	SPNS3	chr17:4433940-4488208	protein_coding	57.1275	97.3496	27.056	21.9354
ENSG00000182040	25.7569	-1.64705	0.64485	-2.55416	0.0106446	0.0488256	USH1G	chr17:74916083-74923256	protein_coding	43.6247	62.8716	11.4783	23.154
ENSG00000228626	22.9226	-1.64592	0.760988	-2.16287	0.030551	0.111875	AC245100.3	chr1:148288001-148288951	unprocessed_pseudogene	28.0444	36.5061	3.27952	18.2795
ENSG00000187689	34.0909	-1.64374	0.579017	-2.83884	0.00452774	0.0242294	AMTN	chr4:70518569-70532743	protein_coding	50.8954	38.5342	9.83855	19.4981
ENSG00000286811	36.5233	-1.64322	0.519245	-3.16463	0.00155279	0.00991653	AL353138.1	chr6:48069213-48111078	lncRNA	68.553	67.9419	16.3976	28.0286
ENSG00000163884	127.549	-1.64288	0.377033	-4.35739	1.31625e-05	0.000149339	KLF15	chr3:126342635-126357408	protein_coding	234.742	262.641	45.9132	115.77
ENSG00000177685	348.291	-1.64065	0.20776	-7.89684	2.86053e-15	1.4188e-13	CRACR2B	chr11:826144-831991	protein_coding	531.805	620.604	187.752	181.576
ENSG00000258303	17.3006	-1.63751	0.754726	-2.16968	0.0300313	0.110447	AC012464.2	chr12:93836167-93838038	lncRNA	20.7736	30.4217	9.01867	7.3118
ENSG00000136235	1631.34	-1.63679	0.339228	-4.82503	1.39982e-06	1.96949e-05	GPNMB	chr7:23235967-23275108	protein_coding	3071.38	3087.81	907.606	1073.62
ENSG00000254275	115.496	-1.63667	0.348628	-4.69459	2.67136e-06	3.54719e-05	LINC00824	chr8:128405269-128564679	lncRNA	200.466	192.671	40.9939	87.7416
ENSG00000260823	59.7727	-1.63054	0.40914	-3.98528	6.74008e-05	0.000649647	AC026461.3	chr16:56609501-56611375	lncRNA	83.0946	97.3496	31.1554	26.8099
ENSG00000175189	15.3994	-1.61819	0.797386	-2.02937	0.042421	0.143351	INHBC	chr12:57434784-57452062	protein_coding	30.1218	19.2671	6.55903	9.74907
ENSG00000180155	218.056	-1.61136	0.237458	-6.78587	1.15387e-11	3.67748e-10	LYNX1	chr8:142771197-142777810	protein_coding	407.163	497.903	128.721	169.39
ENSG00000225511	58.4649	-1.60897	0.421482	-3.8174	0.000134863	0.00119051	LINC00475	chr9:92141298-92160114	transcribed_unprocessed_pseudogene	90.3654	115.603	40.9939	25.5913
ENSG00000183303	19.0515	-1.60813	0.724059	-2.22099	0.0263518	0.0994395	OR5P2	chr11:7795905-7796973	protein_coding	42.586	24.3374	13.1181	8.53044
ENSG00000174004	349.464	-1.60614	0.176688	-9.09027	9.87936e-20	8.02116e-18	NRROS	chr3:196639694-196662004	protein_coding	556.734	578.013	182.013	191.325
ENSG00000182492	771.561	-1.59874	0.1323	-12.0841	1.28097e-33	3.40177e-31	BGN	chrX:153494980-153509546	protein_coding	1084.38	1168.2	345.989	400.93
ENSG00000250579	20.3105	-1.59094	0.768711	-2.06962	0.0384875	0.133624	CTD-2297D10.2	chr5:5132101-5140119	lncRNA	20.7736	14.1968	6.55903	4.87453
ENSG00000152292	21.0188	-1.58553	0.706523	-2.24413	0.0248238	0.094995	SH2D6	chr2:85418931-85437029	protein_coding	20.7736	46.6467	11.4783	10.9677
ENSG00000172508	168.598	-1.58411	0.254251	-6.23049	4.64992e-10	1.22062e-08	CARNS1	chr11:67414968-67425607	protein_coding	314.721	330.583	89.3668	127.957
ENSG00000108823	39.9528	-1.58202	0.566129	-2.79446	0.00519868	0.0272202	SGCA	chr17:50164214-50175928	protein_coding	41.5473	34.478	17.2175	7.3118
ENSG00000279946	31.3845	-1.58186	0.596422	-2.65225	0.00799576	0.0387008	AC244034.3	chr1:206541758-206544892	TEC	30.1218	42.5904	9.01867	15.8422
ENSG00000131737	311.747	-1.57863	0.203824	-7.74507	9.55263e-15	4.5351e-13	KRT34	chr17:41377650-41382403	protein_coding	419.628	486.748	132.82	173.046
ENSG00000159339	39.9422	-1.57256	0.531055	-2.96119	0.00306449	0.0175841	PADI4	chr1:17308195-17364004	protein_coding	91.404	77.0684	16.3976	41.4335
ENSG00000254951	64.1286	-1.57214	0.40141	-3.91654	8.98305e-05	0.000836713	AC044810.2	chr11:7754393-7905955	lncRNA	121.526	115.603	31.9753	48.7453
ENSG00000269466	40.2566	-1.5665	0.519409	-3.01592	0.00256198	0.0151614	H3Y1	chr5:17654868-17655849	protein_coding	82.0559	75.0403	19.6771	34.1217
ENSG00000283064	24.3421	-1.56597	0.640613	-2.44449	0.0145058	0.0626163	AL353759.1	chr6:26160765-26172802	lncRNA	43.6247	30.4217	10.6584	14.6236
ENSG00000273253	29.0606	-1.56335	0.610629	-2.56024	0.0104601	0.0481706	AL022328.4	chr22:50199090-50200837	lncRNA	36.3539	65.9138	22.9566	10.9677
ENSG00000140470	308.29	-1.55663	0.221155	-7.03866	1.94104e-12	6.97954e-11	ADAMTS17	chr15:99971437-100342005	protein_coding	479.871	496.889	138.56	196.2
ENSG00000116661	22.2377	-1.55218	0.708074	-2.19212	0.0283709	0.105589	FBXO2	chr1:11637018-11655785	protein_coding	42.586	38.5342	6.55903	21.9354
ENSG00000092758	273.359	-1.54952	0.209752	-7.38738	1.49752e-13	6.13791e-12	COL9A3	chr20:62816244-62841159	protein_coding	469.484	468.495	134.46	188.888
ENSG00000164237	1493.48	-1.54509	0.136243	-11.3407	8.24395e-30	1.58024e-27	CMBL	chr5:10275875-10307902	protein_coding	2725.5	2542.24	842.835	965.158
ENSG00000256658	25.2033	-1.54429	0.649206	-2.37874	0.0173719	0.0722833	AC008115.1	chr12:12723297-12724011	lncRNA	29.0831	47.6607	17.2175	8.53044
ENSG00000130477	337.27	-1.53344	0.183006	-8.37916	5.33072e-17	3.20522e-15	UNC13A	chr19:17601328-17688365	protein_coding	507.916	492.832	156.597	191.325
ENSG00000238297	23.3808	-1.53155	0.706785	-2.16693	0.0302402	0.111041	U3	chr7:107999791-107999982	snoRNA	29.0831	22.3093	12.2982	4.87453
ENSG00000131409	22.2147	-1.52398	0.760517	-2.00388	0.0450833	0.150066	LRRC4B	chr19:50516892-50568435	protein_coding	35.3152	33.4639	13.9379	9.74907
ENSG00000236039	191.137	-1.52384	0.242523	-6.28328	3.31493e-10	8.89587e-09	LINC02889	chr7:17405479-17558909	lncRNA	328.224	272.782	110.684	97.4907
ENSG00000103253	218.927	-1.51757	0.261571	-5.80175	6.56249e-09	1.44585e-07	HAGHL	chr16:726936-735525	protein_coding	307.45	402.581	95.9258	154.766
ENSG00000136149	42.8564	-1.51414	0.489434	-3.09365	0.00197711	0.0121637	RPL13AP25	chr13:54440704-54441315	processed_pseudogene	67.5143	77.0684	19.6771	31.6845
ENSG00000271105	21.6782	-1.51267	0.667627	-2.26574	0.0234674	0.0909202	SCML2P2	chr16:25069570-25070109	processed_pseudogene	34.2765	27.3796	10.6584	10.9677
ENSG00000185522	35.1639	-1.50782	0.525413	-2.86979	0.0041075	0.0223993	LMNTD2	chr11:554850-560738	protein_coding	56.0888	64.8997	16.3976	26.8099
ENSG00000166394	36.1159	-1.50769	0.532867	-2.8294	0.00466351	0.0248467	CYB5R2	chr11:7665100-7677222	protein_coding	60.2436	55.7732	14.7578	26.8099
ENSG00000158050	21.6359	-1.50741	0.682792	-2.20772	0.0272639	0.102155	DUSP2	chr2:96143169-96145440	protein_coding	39.4699	34.478	18.0373	7.3118
ENSG00000224592	50.2826	-1.50737	0.450583	-3.34537	0.000821722	0.00575363	MIR3659HG	chr1:38047314-38119025	lncRNA	86.2106	118.645	27.8759	45.0894
ENSG00000235174	31.8584	-1.504	0.560474	-2.68345	0.00728666	0.0358622	RPL39P3	chr6:73373108-73373263	processed_pseudogene	60.2436	38.5342	15.5777	19.4981
ENSG00000196205	1297.35	-1.5029	0.137643	-10.9188	9.36779e-28	1.5712e-25	EEF1A1P5	chr9:133019486-133020874	processed_pseudogene	2600.86	2036.23	865.792	767.739
ENSG00000227188	17.8982	-1.50092	0.751152	-1.99816	0.0456989	0.151497	MGAT3-AS1	chr22:39475807-39476822	lncRNA	20.7736	23.3233	8.19879	7.3118
ENSG00000275620	19.3085	-1.50048	0.744242	-2.01612	0.0437879	0.146827	FLJ16779	chr20:63253978-63261615	lncRNA	27.0057	26.3655	4.91927	14.6236
ENSG00000131386	1047.57	-1.49939	0.14153	-10.5942	3.17085e-26	4.61929e-24	GALNT15	chr3:16174680-16231992	protein_coding	1472.85	1459.23	473.89	566.665
ENSG00000153885	523.384	-1.4982	0.17336	-8.64208	5.51965e-18	3.73257e-16	KCTD15	chr19:33795933-33815763	protein_coding	640.867	706.799	249.243	226.666
ENSG00000264365	25.0021	-1.49506	0.659933	-2.26548	0.0234834	0.0909423	AC023983.1	chr18:24364787-24367984	lncRNA	30.1218	43.6045	10.6584	15.8422
ENSG00000158055	330.987	-1.49271	0.207887	-7.1804	6.95094e-13	2.6528e-11	GRHL3	chr1:24319357-24364482	protein_coding	621.132	658.124	182.833	275.411
ENSG00000173894	383.063	-1.48685	0.176971	-8.40165	4.40239e-17	2.65958e-15	CBX2	chr17:79778148-79787983	protein_coding	600.358	543.535	216.448	190.107
ENSG00000158731	29.6881	-1.48612	0.576833	-2.57635	0.0099849	0.0464093	OR10J6P	chr1:159598298-159599227	unprocessed_pseudogene	47.7794	62.8716	25.4162	13.405
ENSG00000273033	722.75	-1.48563	0.131747	-11.2763	1.71769e-29	3.19642e-27	LINC02035	chr3:122886941-122892416	lncRNA	1161.25	1185.43	390.262	450.894
ENSG00000230076	35.6505	-1.48406	0.530759	-2.79611	0.00517224	0.0271096	RPL10P6	chr2:214847128-214847445	processed_pseudogene	52.9728	53.7451	22.9566	14.6236
ENSG00000135679	42847.2	-1.48351	0.257263	-5.76651	8.09294e-09	1.76042e-07	MDM2	chr12:68808177-68850686	protein_coding	84986	77223.6	26947	31063
ENSG00000277945	310.877	-1.47964	0.255753	-5.78543	7.23275e-09	1.58821e-07	AC107308.1	chr12:65830750-65831050	lncRNA	488.181	454.298	169.715	168.171
ENSG00000267121	219.276	-1.4769	0.215642	-6.84885	7.44452e-12	2.44261e-10	AC008105.2	chr17:45190931-45222222	lncRNA	382.235	373.173	132.82	138.924
ENSG00000268157	29.8868	-1.47671	0.619453	-2.38389	0.0171306	0.0714658	AC010524.1	chr19:49356152-49357769	lncRNA	39.4699	43.6045	9.83855	20.7168
ENSG00000158109	1790.17	-1.47607	0.0992837	-14.8672	5.38536e-50	4.03807e-47	TPRG1L	chr1:3625015-3630127	protein_coding	1913.25	1903.39	654.263	721.431
ENSG00000272512	201.27	-1.47382	0.241407	-6.1051	1.02736e-09	2.56529e-08	AL645608.7	chr1:995966-998051	lncRNA	327.185	334.639	122.162	115.77
ENSG00000240668	39.9428	-1.46934	0.512539	-2.86679	0.00414655	0.0225592	KRT8P36	chr3:138101478-138102917	processed_pseudogene	42.586	56.7873	15.5777	20.7168
ENSG00000136696	36.4811	-1.4691	0.524577	-2.80054	0.00510177	0.0267843	IL36B	chr2:113022089-113052867	protein_coding	61.2823	75.0403	17.2175	32.9031
ENSG00000261150	1190.32	-1.46803	0.137551	-10.6726	1.36777e-26	2.07559e-24	EPPK1	chr8:143857324-143878467	protein_coding	1963.11	2106.2	614.089	864.011
ENSG00000253741	21.6954	-1.46617	0.67439	-2.17406	0.0297004	0.109467	LNCOC1	chr8:142701857-142727016	lncRNA	38.4312	43.6045	20.497	8.53044
ENSG00000179869	472.562	-1.46357	0.184018	-7.95344	1.81402e-15	9.26784e-14	ABCA13	chr7:48171458-48647497	protein_coding	863.145	917.723	276.299	372.902
ENSG00000185818	759.029	-1.46287	0.124483	-11.7516	6.93184e-32	1.59208e-29	NAT8L	chr4:2059327-2069089	protein_coding	1457.27	1433.88	502.586	548.385
ENSG00000279108	101.586	-1.46007	0.348866	-4.18519	2.84922e-05	0.000299786	AC008537.3	chr19:40840159-40842039	TEC	183.847	158.193	46.7331	79.2112
ENSG00000148408	24.2784	-1.45924	0.68906	-2.11773	0.0341982	0.122176	CACNA1B	chr9:137877782-138124624	protein_coding	19.735	27.3796	6.55903	10.9677
ENSG00000118473	3341.77	-1.45813	0.237428	-6.14137	8.18115e-10	2.07326e-08	SGIP1	chr1:66533383-66751139	protein_coding	5393.88	5470.84	1743.06	2213.04
ENSG00000130294	106.579	-1.45485	0.331502	-4.38867	1.14048e-05	0.000131206	KIF1A	chr2:240713761-240824293	protein_coding	184.885	186.587	54.112	82.8671
ENSG00000244021	26.5539	-1.45375	0.613089	-2.37119	0.0177311	0.0734301	AC093591.1	chr4:127812720-127813200	processed_pseudogene	42.586	36.5061	16.3976	12.1863
ENSG00000103260	469.537	-1.4536	0.162325	-8.9549	3.40054e-19	2.63506e-17	METRN	chr16:715118-719655	protein_coding	785.244	785.895	254.162	322.938
ENSG00000223802	103.406	-1.45166	0.306511	-4.73609	2.17886e-06	2.94527e-05	CERS1	chr19:18868545-18896727	protein_coding	184.885	160.221	60.671	65.8062
ENSG00000227517	62.3745	-1.44563	0.384985	-3.75501	0.000173333	0.00148238	LINC01483	chr17:69577251-69903000	lncRNA	129.835	109.518	41.8138	46.3081
ENSG00000100979	8157.75	-1.4441	0.0911151	-15.8492	1.42347e-56	1.51208e-53	PLTP	chr20:45898621-45912155	protein_coding	12626.2	13907.8	4391.27	5370.52
ENSG00000280384	24.3062	-1.44314	0.663328	-2.1756	0.0295852	0.109105	FP325332.1	chr22:46163303-46165347	lncRNA	49.8567	28.3936	9.83855	19.4981
ENSG00000224700	57.3318	-1.44227	0.476225	-3.02855	0.00245731	0.0146352	AP000844.1	chr11:131981096-131984661	lncRNA	46.7407	53.7451	11.4783	26.8099
ENSG00000232573	121.557	-1.44048	0.332018	-4.33856	1.4342e-05	0.000161857	RPL3P4	chr14:98972879-98973301	processed_pseudogene	215.007	183.545	61.4909	86.523
ENSG00000286331	48.9846	-1.43563	0.466047	-3.08045	0.00206689	0.0126393	AC011388.1	chr5:150427904-150429906	lncRNA	70.6304	69.97	18.8572	34.1217
ENSG00000120075	32.7294	-1.43052	0.532083	-2.68852	0.0071769	0.0354727	HOXB5	chr17:48591257-48593779	protein_coding	51.9341	59.8294	19.6771	21.9354
ENSG00000272273	39.9337	-1.42854	0.507493	-2.8149	0.00487925	0.0258288	IER3-AS1	chr6:30742929-30743592	lncRNA	59.2049	66.9278	17.2175	30.4658
ENSG00000115884	8432.87	-1.42852	0.0905072	-15.7835	4.03896e-56	4.11877e-53	SDC1	chr2:20200797-20225433	protein_coding	14872.9	15408.6	5277.56	5978.62
ENSG00000164161	15154.9	-1.42448	0.0674116	-21.1311	4.12102e-99	2.10123e-95	HHIP	chr4:144646156-144745271	protein_coding	12325	11329.1	4374.05	4439.48
ENSG00000163584	1727.58	-1.42068	0.101423	-14.0075	1.40326e-44	6.62495e-42	RPL22L1	chr3:170864875-170870208	protein_coding	2906.23	2860.66	1125.69	1024.87
ENSG00000018280	22.9305	-1.42052	0.678193	-2.09457	0.0362091	0.127502	SLC11A1	chr2:218382029-218396894	protein_coding	42.586	22.3093	13.1181	10.9677
ENSG00000241959	29.1321	-1.41774	0.611526	-2.31836	0.0204296	0.0818919	RN7SL76P	chr7:151464650-151464938	misc_RNA	30.1218	56.7873	15.5777	17.0609
ENSG00000167971	189.673	-1.4145	0.228179	-6.19907	5.67973e-10	1.47754e-08	CASKIN1	chr16:2177180-2196605	protein_coding	335.494	316.386	113.963	131.612
ENSG00000125538	17888.9	-1.40798	0.082394	-17.0884	1.80962e-65	2.7138e-62	IL1B	chr2:112829751-112836816	protein_coding	18999.6	19578.4	7249.37	7288.65
ENSG00000086506	26.8461	-1.40744	0.693324	-2.02999	0.0423572	0.143198	HBQ1	chr16:180459-181179	protein_coding	43.6247	28.3936	21.3168	4.87453
ENSG00000149634	148.583	-1.40531	0.265389	-5.29531	1.18817e-07	2.10502e-06	SPATA25	chr20:45886489-45887635	protein_coding	250.322	258.585	82.8078	110.896
ENSG00000200403	22.4332	-1.40202	0.668862	-2.09612	0.0360715	0.127141	RNU6-1099P	chr1:19305076-19305182	snRNA	39.4699	27.3796	9.83855	15.8422
ENSG00000185567	21119.3	-1.40003	0.0816019	-17.1569	5.58376e-66	8.89702e-63	AHNAK2	chr14:104937244-104978374	protein_coding	35468.9	38190.4	12747.5	15174.4
ENSG00000107796	1575	-1.39979	0.109334	-12.8029	1.57879e-37	5.22725e-35	ACTA2	chr10:88935074-88991339	protein_coding	1998.42	1888.18	669.841	809.173
ENSG00000277639	119.071	-1.39883	0.289328	-4.83476	1.33309e-06	1.8881e-05	AC007906.2	chr16:53035690-53052873	protein_coding	213.969	209.91	73.7891	87.7416
ENSG00000260228	63.7195	-1.39819	0.3998	-3.49722	0.000470134	0.0035408	AC009119.1	chr16:83789967-83807834	lncRNA	87.2493	73.0122	30.3355	30.4658
ENSG00000110900	886.42	-1.39552	0.144668	-9.64639	5.09177e-22	5.09058e-20	TSPAN11	chr12:30926428-30996602	protein_coding	1620.34	1669.14	568.996	684.872
ENSG00000124257	106.583	-1.39399	0.333129	-4.18455	2.8573e-05	0.000300387	NEURL2	chr20:45888625-45891208	protein_coding	165.15	204.84	52.4722	90.1789
ENSG00000232815	89.4403	-1.39029	0.359724	-3.86488	0.000111143	0.00101015	DUX4L50	chr9:63817748-63818462	unprocessed_pseudogene	137.106	137.912	65.5903	37.7776
ENSG00000273186	29.1062	-1.38908	0.668308	-2.0785	0.0376636	0.131264	AL359091.4	chr9:128431598-128432006	lncRNA	36.3539	37.5202	11.4783	17.0609
ENSG00000183206	23.4458	-1.38792	0.687486	-2.01883	0.0435045	0.146146	POTEC	chr18:14507339-14543585	protein_coding	23.8897	19.2671	9.01867	7.3118
ENSG00000010278	3115.66	-1.38753	0.0890113	-15.5882	8.75214e-55	7.69404e-52	CD9	chr12:6199715-6238271	protein_coding	4904.66	5073.33	1797.99	2021.71
ENSG00000213965	615.612	-1.38551	0.144028	-9.61977	6.59769e-22	6.41991e-20	NUDT19	chr19:32691961-32713796	protein_coding	898.46	782.853	336.97	304.658
ENSG00000226800	33.9655	-1.38403	0.53904	-2.56758	0.0102412	0.0473418	CACTIN-AS1	chr19:3607247-3613930	lncRNA	41.5473	46.6467	18.8572	14.6236
ENSG00000150394	542.734	-1.38241	0.171302	-8.07	7.02955e-16	3.85401e-14	CDH8	chr16:61647242-62037035	protein_coding	952.472	918.737	301.715	420.429
ENSG00000179855	664.82	-1.38106	0.150012	-9.20635	3.3741e-20	2.79284e-18	GIPC3	chr19:3585478-3593541	protein_coding	607.629	666.236	230.386	260.788
ENSG00000285722	77.906	-1.38091	0.366883	-3.76391	0.00016728	0.00143494	AC207130.1	chr22:49372924-49377119	lncRNA	95.5588	139.94	44.2735	46.3081
ENSG00000172974	27.2585	-1.37991	0.616931	-2.23673	0.0253043	0.0963999	VDAC2P5	chr2:65205108-65205988	processed_pseudogene	38.4312	38.5342	10.6584	19.4981
ENSG00000001617	1386.12	-1.37961	0.102435	-13.4681	2.41098e-41	9.60398e-39	SEMA3F	chr3:50155045-50189075	protein_coding	2381.7	2492.56	891.208	985.875
ENSG00000132329	276.604	-1.37587	0.196384	-7.00603	2.45183e-12	8.7057e-11	RAMP1	chr2:237858893-237912106	protein_coding	491.297	514.128	209.069	176.702
ENSG00000167799	48.7105	-1.3751	0.456629	-3.01142	0.00260032	0.0153479	NUDT8	chr11:67627938-67629937	protein_coding	82.0559	64.8997	22.1367	35.3404
ENSG00000167080	119.777	-1.37171	0.359358	-3.81712	0.000135018	0.00119146	B4GALNT2	chr17:49132460-49176840	protein_coding	163.073	146.024	44.2735	76.7739
ENSG00000228997	45.8365	-1.37064	0.458702	-2.98808	0.00280733	0.0163514	AL136452.1	chr10:10776223-10776661	processed_pseudogene	63.3596	73.0122	27.056	25.5913
ENSG00000197006	2927.85	-1.37051	0.0961397	-14.2554	4.14898e-46	2.20363e-43	METTL9	chr16:21597218-21657473	protein_coding	4055.02	3857.48	1530.71	1529.39
ENSG00000167617	36.7428	-1.36453	0.553139	-2.46689	0.0136294	0.0595795	CDC42EP5	chr19:54465026-54473296	protein_coding	45.702	66.9278	13.1181	31.6845
ENSG00000160179	198.384	-1.36388	0.228044	-5.98078	2.22078e-09	5.30615e-08	ABCG1	chr21:42199689-42297244	protein_coding	318.875	352.892	126.261	135.268
ENSG00000198975	69.3991	-1.36183	0.385741	-3.53042	0.000414907	0.00317551	MIRLET7A2	chr11:122146522-122146593	miRNA	96.5974	110.532	36.0747	45.0894
ENSG00000087076	179.604	-1.36172	0.244106	-5.57838	2.42771e-08	4.84668e-07	HSD17B14	chr19:48813018-48836510	protein_coding	261.748	287.993	92.6463	123.082
ENSG00000136859	1024.28	-1.3614	0.125172	-10.8762	1.49677e-27	2.49403e-25	ANGPTL2	chr9:127087348-127122635	protein_coding	1564.26	1573.82	550.139	676.342
ENSG00000248458	233.533	-1.35658	0.240757	-5.63465	1.75418e-08	3.60363e-07	AL139147.1	chr1:66665864-66677027	lncRNA	380.158	379.258	159.056	136.487
ENSG00000019186	82.7392	-1.3554	0.399243	-3.39492	0.00068649	0.00491473	CYP24A1	chr20:54153446-54173986	protein_coding	69.5917	118.645	43.4536	29.2472
ENSG00000231185	174.829	-1.35498	0.250865	-5.40122	6.61892e-08	1.21485e-06	SPRY4-AS1	chr5:142325293-142672001	lncRNA	226.433	296.105	107.404	96.2721
ENSG00000235319	25.0681	-1.35232	0.648273	-2.08604	0.0369751	0.129448	AC012360.1	chr2:105324210-105330529	lncRNA	43.6247	31.4358	14.7578	14.6236
ENSG00000107731	56.5429	-1.34912	0.415575	-3.24638	0.00116882	0.0077801	UNC5B	chr10:71212570-71302864	protein_coding	85.1719	98.3636	37.7144	34.1217
ENSG00000253496	23.8977	-1.34654	0.638296	-2.10959	0.0348934	0.124002	AC011586.2	chr8:16598758-16915044	lncRNA	35.3152	31.4358	13.9379	12.1863
ENSG00000183615	26.4441	-1.34338	0.6408	-2.0964	0.0360464	0.12707	FAM167B	chr1:32247222-32248856	protein_coding	51.9341	36.5061	25.4162	8.53044
ENSG00000205795	39.6742	-1.34316	0.531115	-2.52894	0.0114406	0.0516956	CYS1	chr2:10056780-10080944	protein_coding	44.6633	67.9419	24.5964	19.4981
ENSG00000151640	546.036	-1.34314	0.19506	-6.88581	5.74584e-12	1.91233e-10	DPYSL4	chr10:132186948-132205759	protein_coding	1010.64	1021.16	332.871	471.611
ENSG00000140945	6557.42	-1.34281	0.077562	-17.3127	3.77335e-67	6.41318e-64	CDH13	chr16:82626965-83800640	protein_coding	8447.6	9033.23	3323.79	3573.03
ENSG00000081277	243.63	-1.33872	0.206509	-6.48263	9.01345e-11	2.5843e-09	PKP1	chr1:201283452-201332993	protein_coding	341.726	382.3	136.1	151.111
ENSG00000231625	26.7735	-1.33725	0.605665	-2.20789	0.0272516	0.102124	SLC47A1P2	chr17:19615789-19633825	transcribed_unprocessed_pseudogene	41.5473	46.6467	22.1367	12.1863
ENSG00000086991	33.7284	-1.33459	0.59085	-2.25877	0.0238977	0.0922403	NOX4	chr11:89324353-89498187	protein_coding	31.1605	35.492	17.2175	8.53044
ENSG00000205362	44.4113	-1.33314	0.480045	-2.77711	0.00548445	0.0284651	MT1A	chr16:56638666-56640087	protein_coding	49.8567	55.7732	18.0373	24.3727
ENSG00000269843	91.2115	-1.33271	0.35668	-3.73643	0.00018665	0.00158036	AC008537.2	chr19:40831221-40837210	lncRNA	166.189	112.56	62.3108	47.5267
ENSG00000234546	158.138	-1.33066	0.307602	-4.32592	1.519e-05	0.000169997	LNCTAM34A	chr1:9182004-9196284	lncRNA	216.046	191.657	63.9505	99.928
ENSG00000105613	187.01	-1.32764	0.261155	-5.08372	3.70117e-07	5.96445e-06	MAST1	chr19:12833951-12874952	protein_coding	299.14	195.713	101.665	95.0534
ENSG00000229939	91.8345	-1.32754	0.335444	-3.95756	7.57199e-05	0.000722186	AL589880.1	chrX:111618808-111619094	processed_pseudogene	125.681	148.053	46.7331	63.369
ENSG00000130821	1942.56	-1.326	0.0941756	-14.0801	5.03294e-45	2.4675e-42	SLC6A8	chrX:153687926-153696588	protein_coding	3172.14	3133.44	1190.46	1329.53
ENSG00000181418	61.414	-1.32228	0.41867	-3.15828	0.00158704	0.0100948	DDN	chr12:48995149-48999375	protein_coding	88.288	89.2371	44.2735	25.5913
ENSG00000106327	101.368	-1.32138	0.349697	-3.77865	0.000157681	0.00136222	TFR2	chr7:100620416-100642779	protein_coding	168.267	146.024	49.1927	77.9926
ENSG00000123700	1116.68	-1.32044	0.126123	-10.4694	1.19343e-25	1.66259e-23	KCNJ2	chr17:70168673-70180044	protein_coding	1551.79	1339.57	523.903	638.564
ENSG00000137575	7973.17	-1.3201	0.0774089	-17.0537	3.28359e-65	4.65066e-62	SDCBP	chr8:58552924-58582859	protein_coding	10027.4	10420.5	3934.6	4260.34
ENSG00000187720	15948.1	-1.3156	0.0829515	-15.8599	1.20106e-56	1.33129e-53	THSD4	chr15:71096952-71783383	protein_coding	22058.5	22707.8	8383.26	9610.15
ENSG00000280037	74.8501	-1.31545	0.397622	-3.30828	0.000938701	0.00643717	AC092653.2	chr2:73761269-73761781	TEC	165.15	85.1809	51.6524	48.7453
ENSG00000271737	26.5651	-1.31139	0.63023	-2.08081	0.0374517	0.130686	AC008608.2	chr5:134005147-134005562	lncRNA	42.586	33.4639	21.3168	8.53044
ENSG00000205309	64.0717	-1.31099	0.444044	-2.95238	0.00315338	0.0179969	NT5M	chr17:17303335-17347663	protein_coding	117.371	120.673	27.056	70.6808
ENSG00000162241	231.408	-1.31089	0.241689	-5.42388	5.83193e-08	1.07973e-06	SLC25A45	chr11:65375192-65383701	protein_coding	362.5	398.525	119.702	190.107
ENSG00000178718	927.725	-1.31081	0.137648	-9.52289	1.68427e-21	1.5838e-19	RPP25	chr15:74954418-74956772	protein_coding	1190.33	1227.01	453.393	524.012
ENSG00000148357	117.992	-1.31029	0.294003	-4.45672	8.32221e-06	9.89121e-05	HMCN2	chr9:130265882-130434123	protein_coding	197.35	214.98	71.3295	96.2721
ENSG00000137809	2006.05	-1.30848	0.0968514	-13.5102	1.36109e-41	5.5967e-39	ITGA11	chr15:68296532-68432163	protein_coding	1987	2030.14	767.407	859.137
ENSG00000132274	2257.41	-1.30844	0.226187	-5.78476	7.26141e-09	1.59314e-07	TRIM22	chr11:5689697-5737089	protein_coding	3997.89	4257.02	1466.76	1868.17
ENSG00000162004	117.265	-1.30636	0.288013	-4.53577	5.73942e-06	7.06522e-05	CCDC78	chr16:722582-726954	protein_coding	186.963	199.769	69.6897	87.7416
ENSG00000212864	229.447	-1.30539	0.219936	-5.9353	2.93313e-09	6.8603e-08	RNF208	chr9:137220247-137221581	protein_coding	353.152	417.792	164.796	146.236
ENSG00000187091	582.888	-1.30491	0.160948	-8.10765	5.16068e-16	2.85394e-14	PLCD1	chr3:38007496-38029642	protein_coding	904.692	928.877	313.194	433.834
ENSG00000177679	71.224	-1.30457	0.390389	-3.34171	0.000832648	0.00581417	SRRM3	chr7:76201896-76287288	protein_coding	99.7135	103.434	51.6524	29.2472
ENSG00000167105	144.754	-1.29995	0.292824	-4.43935	9.0229e-06	0.000106348	TMEM92	chr17:50271406-50281485	protein_coding	197.35	163.263	78.7084	67.0249
ENSG00000167994	278.172	-1.29939	0.197644	-6.57441	4.88478e-11	1.45482e-09	RAB3IL1	chr11:61897301-61920269	protein_coding	438.324	450.242	166.435	196.2
ENSG00000182261	131.826	-1.29718	0.267233	-4.85413	1.20919e-06	1.73478e-05	NLRP10	chr11:7957537-7965426	protein_coding	223.317	212.952	91.8264	85.3044
ENSG00000287916	29.7421	-1.29522	0.581843	-2.22607	0.0260094	0.0984972	AC091607.2	chr3:156143570-156540627	lncRNA	32.1991	52.731	19.6771	14.6236
ENSG00000279561	39.7143	-1.29319	0.509072	-2.5403	0.0110758	0.0504138	AL845472.1	chr9:41269916-41273997	TEC	49.8567	69.97	18.0373	31.6845
ENSG00000287354	28.0064	-1.29212	0.592268	-2.18164	0.0291361	0.107883	AL034351.2	chr1:210362861-210366948	lncRNA	32.1991	38.5342	16.3976	12.1863
ENSG00000234093	28.8387	-1.28806	0.622989	-2.06755	0.0386827	0.134105	RPS15AP11	chr1:44780331-44780715	processed_pseudogene	32.1991	50.7029	11.4783	23.154
ENSG00000130612	41.2789	-1.2879	0.473678	-2.71893	0.00654925	0.0329128	CYP2G1P	chr19:40890826-40912357	transcribed_unprocessed_pseudogene	63.3596	78.0825	31.9753	25.5913
ENSG00000166924	119.772	-1.28586	0.297939	-4.31585	1.58988e-05	0.000176997	NYAP1	chr7:100483927-100494802	protein_coding	219.162	167.32	70.5096	88.9603
ENSG00000275793	25.4132	-1.28584	0.628666	-2.04534	0.0408214	0.139467	RIMBP3	chr22:18605815-18611919	protein_coding	27.0057	44.6186	14.7578	14.6236
ENSG00000259238	35.866	-1.28512	0.549373	-2.33925	0.0193226	0.078466	AC092755.2	chr15:59688517-59689418	lncRNA	45.702	46.6467	13.1181	25.5913
ENSG00000161513	2601.11	-1.28496	0.109334	-11.7525	6.85249e-32	1.58816e-29	FDXR	chr17:74862497-74873031	protein_coding	4399.86	4796.5	1661.89	2120.42
ENSG00000132688	515.874	-1.28435	0.173186	-7.41599	1.20722e-13	5.01253e-12	NES	chr1:156668763-156677407	protein_coding	441.44	416.778	174.634	177.921
ENSG00000253304	125.031	-1.28308	0.290681	-4.41405	1.01454e-05	0.000118104	TMEM200B	chr1:29119429-29123903	protein_coding	146.454	181.516	65.5903	69.4621
ENSG00000166289	298.589	-1.28263	0.187108	-6.855	7.13101e-12	2.34881e-10	PLEKHF1	chr19:29665459-29675477	protein_coding	414.434	460.382	183.653	175.483
ENSG00000183971	45.5267	-1.28151	0.470605	-2.7231	0.00646715	0.0325644	NPW	chr16:2009926-2020755	protein_coding	54.0115	83.1528	26.2361	30.4658
ENSG00000250659	35.7722	-1.28128	0.534025	-2.39928	0.0164272	0.0692418	AP001363.1	chr11:62537312-62542018	lncRNA	51.9341	45.6326	23.7765	15.8422
ENSG00000107317	39.6748	-1.27708	0.502576	-2.54106	0.0110517	0.0503396	PTGDS	chr9:136975092-136981742	protein_coding	60.2436	96.3355	26.2361	38.9963
ENSG00000224463	24.323	-1.27692	0.634068	-2.01386	0.0440242	0.147333	RPL39P14	chr2:202231696-202231849	processed_pseudogene	25.9671	35.492	13.1181	12.1863
ENSG00000231527	69.3463	-1.27476	0.372282	-3.42417	0.000616671	0.0044944	FAM27C	chr9:61854148-62096920	lncRNA	121.526	102.42	51.6524	40.2149
ENSG00000011347	43.5463	-1.27437	0.482253	-2.64254	0.00822874	0.0396491	SYT7	chr11:61513714-61581148	protein_coding	60.2436	71.9981	21.3168	34.1217
ENSG00000165879	67.023	-1.27227	0.403774	-3.15094	0.00162743	0.0102954	FRAT1	chr10:97319271-97321915	protein_coding	91.404	99.3777	44.2735	34.1217
ENSG00000168918	546.516	-1.27216	0.36327	-3.50196	0.00046185	0.00348768	INPP5D	chr2:233059967-233207903	protein_coding	1018.95	1164.14	400.101	504.514
ENSG00000287125	69.3912	-1.27047	0.36946	-3.43873	0.000584449	0.0042967	AC018695.9	chr16:85699820-85711186	lncRNA	101.791	111.546	43.4536	45.0894
ENSG00000228109	92.5286	-1.26918	0.332652	-3.81534	0.000135994	0.00119842	MELTF-AS1	chr3:196999460-197004744	lncRNA	137.106	166.306	54.9319	71.8994
ENSG00000264720	68.3643	-1.26708	0.379198	-3.34147	0.000833355	0.00581751	MIR3117	chr1:66628440-66628517	miRNA	112.178	99.3777	45.0933	42.6522
ENSG00000135318	14882.3	-1.26703	0.0622632	-20.3496	4.67631e-92	1.49022e-88	NT5E	chr6:85449584-85495791	protein_coding	16047.6	16377	6821.39	6648.87
ENSG00000264235	29.2587	-1.26586	0.588804	-2.14988	0.0315645	0.114712	AP005329.1	chr18:3255436-3261850	lncRNA	32.1991	47.6607	20.497	12.1863
ENSG00000082126	2082.36	-1.26429	0.0869776	-14.5358	7.18185e-48	4.57735e-45	MPP4	chr2:201644870-201698694	protein_coding	3522.17	3538.05	1497.92	1439.21
ENSG00000182612	234.986	-1.26363	0.213806	-5.91018	3.41733e-09	7.88429e-08	TSPAN10	chr17:81637171-81648749	protein_coding	383.274	411.708	156.597	175.483
ENSG00000251179	51.0044	-1.25785	0.457388	-2.75007	0.00595828	0.0304471	TMEM92-AS1	chr17:50281577-50287855	lncRNA	50.8954	77.0684	24.5964	29.2472
ENSG00000274954	30.2462	-1.2571	0.612462	-2.05254	0.0401176	0.137634	AC090971.5	chr15:51833134-51833426	lncRNA	66.4757	29.4077	13.9379	26.8099
ENSG00000107331	2266.81	-1.25519	0.102629	-12.2303	2.14043e-34	5.99649e-32	ABCA2	chr9:137007234-137028922	protein_coding	3978.15	4123.16	1521.7	1880.35
ENSG00000280744	99.7108	-1.25476	0.306533	-4.09339	4.25107e-05	0.000430922	LINC01173	chr2:234682668-234717764	lncRNA	168.267	175.432	65.5903	79.2112
ENSG00000197355	1785.1	-1.25451	0.112803	-11.1213	9.887e-29	1.81337e-26	UAP1L1	chr9:137077517-137084539	protein_coding	2834.56	3137.5	1112.58	1397.77
ENSG00000241749	1572.31	-1.25427	0.100408	-12.4917	8.28645e-36	2.54524e-33	RPSAP52	chr12:65758020-65826997	transcribed_processed_pseudogene	2159.42	2299.88	888.749	984.656
ENSG00000148798	217.106	-1.25381	0.221238	-5.66722	1.45134e-08	3.0184e-07	INA	chr10:103277138-103290346	protein_coding	253.438	239.318	104.125	102.365
ENSG00000126785	1702.8	-1.25096	0.0986528	-12.6804	7.59071e-37	2.48099e-34	RHOJ	chr14:63204114-63293508	protein_coding	1769.91	1847.61	728.872	794.549
ENSG00000137309	44338	-1.25078	0.0634337	-19.7179	1.5141e-86	4.28893e-83	HMGA1	chr6:34236873-34246231	protein_coding	68916.6	72849.9	29976.4	29595.7
ENSG00000246273	1073.27	-1.2497	0.145575	-8.58463	9.1129e-18	6.01876e-16	SBF2-AS1	chr11:9758268-9811335	lncRNA	1914.29	1749.25	704.276	839.639
ENSG00000120278	316.216	-1.24901	0.226437	-5.51592	3.46961e-08	6.74708e-07	PLEKHG1	chr6:150599883-150843665	protein_coding	559.85	524.268	180.373	279.067
ENSG00000228594	328.776	-1.24816	0.178608	-6.98828	2.78283e-12	9.73187e-11	FNDC10	chr1:1598012-1600135	protein_coding	556.734	585.112	226.287	255.913
ENSG00000058262	18947.9	-1.24769	0.0609124	-20.4833	3.03537e-93	1.10548e-89	SEC61A1	chr3:128051641-128071683	protein_coding	22482.3	23341.6	9577	9722.26
ENSG00000279527	34.5116	-1.24556	0.549427	-2.26702	0.0233892	0.09076	AC073592.7	chr12:124529722-124530228	TEC	46.7407	37.5202	20.497	14.6236
ENSG00000142494	313.569	-1.24394	0.205073	-6.06584	1.31263e-09	3.23952e-08	SLC47A1	chr17:19495385-19579034	protein_coding	628.403	550.634	210.709	290.035
ENSG00000213860	30.1282	-1.24348	0.613124	-2.02811	0.042549	0.143596	RPL21P75	chr7:20002765-20003247	processed_pseudogene	32.1991	55.7732	25.4162	10.9677
ENSG00000009950	49.6451	-1.24223	0.476992	-2.60431	0.00920595	0.0434611	MLXIPL	chr7:73593194-73624543	protein_coding	79.9785	92.2793	22.9566	51.1826
ENSG00000102032	43.0629	-1.24164	0.468193	-2.65199	0.00800199	0.0387102	RENBP	chrX:153935269-153944687	protein_coding	70.6304	68.956	25.4162	34.1217
ENSG00000111536	59.0702	-1.24045	0.43154	-2.87447	0.0040471	0.0221599	IL26	chr12:68201349-68225810	protein_coding	109.062	92.2793	49.1927	35.3404
ENSG00000100385	40.502	-1.23963	0.543992	-2.27876	0.0226814	0.0889188	IL2RB	chr22:37125843-37175054	protein_coding	37.3926	54.7591	13.1181	26.8099
ENSG00000162039	68.4905	-1.23787	0.384194	-3.222	0.00127301	0.00836876	MEIOB	chr16:1833986-1884294	protein_coding	75.8238	93.2934	35.2548	36.559
ENSG00000261410	96.4219	-1.237	0.328739	-3.76286	0.000167983	0.00144048	AC009142.1	chr16:83383007-83398170	lncRNA	116.332	128.785	51.6524	52.4012
ENSG00000249279	162.849	-1.23495	0.248363	-4.97238	6.6136e-07	1.00481e-05	LINC02057	chr5:61201304-61304811	lncRNA	312.643	258.585	113.143	130.394
ENSG00000132879	527.226	-1.23393	0.149582	-8.24917	1.595e-16	9.22061e-15	FBXO44	chr1:11654375-11663327	protein_coding	897.421	974.51	367.306	431.396
ENSG00000205363	28.4827	-1.23337	0.621247	-1.98531	0.0471098	0.15486	INSYN1	chr15:73735458-73753351	protein_coding	52.9728	28.3936	19.6771	14.6236
ENSG00000267474	32.9925	-1.23158	0.60597	-2.03241	0.0421125	0.142654	AC008569.2	chr19:14458401-14459366	lncRNA	31.1605	60.8435	13.1181	26.8099
ENSG00000112559	417.305	-1.22788	0.190661	-6.44015	1.19355e-10	3.36225e-09	MDFI	chr6:41636882-41654244	protein_coding	323.03	363.033	161.516	129.175
ENSG00000244694	385.263	-1.2256	0.214178	-5.72236	1.05057e-08	2.23565e-07	PTCHD4	chr6:47856673-48111197	protein_coding	720.845	712.883	242.684	374.121
ENSG00000287261	27.964	-1.22475	0.605602	-2.02238	0.0431376	0.145182	AL139243.1	chr10:98446346-98453805	lncRNA	31.1605	47.6607	18.8572	14.6236
ENSG00000070601	3712.59	-1.22443	0.0872801	-14.0287	1.04e-44	5.00262e-42	FRMPD1	chr9:37650954-37746904	protein_coding	5116.55	5577.32	2141.52	2442.14
ENSG00000127129	42.4363	-1.22417	0.462065	-2.64936	0.00806455	0.038939	EDN2	chr1:41478775-41484683	protein_coding	86.2106	71.9981	33.615	34.1217
ENSG00000137975	302.101	-1.22402	0.21729	-5.63311	1.76984e-08	3.63288e-07	CLCA2	chr1:86424171-86456553	protein_coding	634.635	568.887	212.349	305.877
ENSG00000277702	30.0047	-1.2236	0.581526	-2.10411	0.0353686	0.125252	AC239859.5	chr1:143419625-143420207	unprocessed_pseudogene	29.0831	41.5764	15.5777	14.6236
ENSG00000163071	255.156	-1.22242	0.206968	-5.90634	3.49786e-09	8.04098e-08	SPATA18	chr4:52051304-52097299	protein_coding	486.103	485.734	227.106	187.67
ENSG00000100285	376.954	-1.22077	0.205901	-5.92892	3.04943e-09	7.11272e-08	NEFH	chr22:29480218-29491390	protein_coding	592.049	636.829	219.728	310.752
ENSG00000100302	56.4958	-1.22007	0.432484	-2.82108	0.00478628	0.0253894	RASD2	chr22:35540831-35553999	protein_coding	89.3267	83.1528	28.6958	46.3081
ENSG00000171119	45.2589	-1.21981	0.474134	-2.57271	0.0100905	0.0467724	NRTN	chr19:5823802-5828324	protein_coding	67.5143	62.8716	34.4349	20.7168
ENSG00000172927	202.129	-1.21969	0.226701	-5.3802	7.44026e-08	1.35584e-06	MYEOV	chr11:69294151-69367726	protein_coding	307.45	352.892	127.901	157.204
ENSG00000257524	27.8547	-1.21754	0.602112	-2.02212	0.0431641	0.145252	AL157935.2	chr9:127867850-127906022	protein_coding	31.1605	46.6467	19.6771	13.405
ENSG00000283849	57.0717	-1.21739	0.422364	-2.88234	0.0039474	0.0217073	AC092053.2	chr3:39152906-39154723	lncRNA	64.3983	71.9981	26.2361	32.9031
ENSG00000240093	31.734	-1.21676	0.557928	-2.18086	0.0291937	0.108021	AC093627.3	chr7:182935-194180	lncRNA	43.6247	37.5202	18.8572	15.8422
ENSG00000143217	81.3812	-1.21515	0.357927	-3.39496	0.000686397	0.00491473	NECTIN4	chr1:161070998-161089558	protein_coding	146.454	147.038	47.553	80.4298
ENSG00000236188	29.3621	-1.21422	0.600703	-2.02134	0.0432447	0.145465	PRKX-AS1	chrX:3659487-3668192	lncRNA	57.1275	34.478	25.4162	13.405
ENSG00000246640	150.343	-1.21408	0.261586	-4.64122	3.46354e-06	4.48221e-05	PICART1	chr17:50050349-50055739	lncRNA	208.775	267.711	97.5656	108.458
ENSG00000170608	48.3398	-1.21241	0.454247	-2.66905	0.0076066	0.0371927	FOXA3	chr19:45863989-45873797	protein_coding	70.6304	61.8576	34.4349	21.9354
ENSG00000102935	191.743	-1.21217	0.228983	-5.29371	1.19863e-07	2.12207e-06	ZNF423	chr16:49487524-49857919	protein_coding	326.146	329.569	126.261	158.422
ENSG00000026103	722.276	-1.21192	0.149001	-8.13365	4.16556e-16	2.32378e-14	FAS	chr10:88990531-89017059	protein_coding	1211.1	1164.14	450.933	578.851
ENSG00000225037	47.5994	-1.21088	0.464786	-2.60525	0.00918069	0.0433591	EIF1AX-AS1	chrX:20139968-20140444	lncRNA	72.7078	74.0263	32.7952	30.4658
ENSG00000272989	39.5003	-1.20824	0.498006	-2.42615	0.0152598	0.0652086	LINC02012	chr3:197505262-197506986	lncRNA	59.2049	59.8294	20.497	31.6845
ENSG00000187994	161.326	-1.20739	0.262793	-4.59443	4.33929e-06	5.48739e-05	RINL	chr19:38867830-38878275	protein_coding	302.257	243.374	99.2053	138.924
ENSG00000132470	5344.52	-1.20691	0.212351	-5.68357	1.3191e-08	2.76224e-07	ITGB4	chr17:75721328-75757818	protein_coding	9718.95	10585.8	4003.47	4794.1
ENSG00000263080	47.6287	-1.2062	0.478391	-2.52137	0.0116898	0.0525608	AC009121.3	chr16:11341809-11345211	lncRNA	57.1275	62.8716	18.8572	34.1217
ENSG00000171517	30.9775	-1.20368	0.564344	-2.13288	0.0329342	0.118574	LPAR3	chr1:84811602-84893206	protein_coding	36.3539	44.6186	18.0373	17.0609
ENSG00000127585	137.631	-1.2019	0.274008	-4.38637	1.15259e-05	0.000132302	FBXL16	chr16:692498-705808	protein_coding	200.466	203.826	86.9072	88.9603
ENSG00000113552	3408.43	-1.20157	0.101138	-11.8805	1.49511e-32	3.7739e-30	GNPDA1	chr5:141991749-142013041	protein_coding	5151.86	5146.35	2193.18	2286.16
ENSG00000160213	3105.32	-1.20146	0.08311	-14.4562	2.29046e-47	1.42422e-44	CSTB	chr21:43772511-43776330	protein_coding	4312.61	3962.94	1756.18	1845.01
ENSG00000250337	174.34	-1.19757	0.301837	-3.96761	7.25981e-05	0.00069449	PURPL	chr5:27217714-27496994	lncRNA	291.87	335.653	101.665	174.265
ENSG00000070808	233.715	-1.19754	0.218433	-5.48241	4.1957e-08	8.02955e-07	CAMK2A	chr5:150219491-150290291	protein_coding	298.102	306.246	122.162	142.58
ENSG00000122378	1897.14	-1.19695	0.103546	-11.5596	6.60429e-31	1.40308e-28	PRXL2A	chr10:80407829-80437115	protein_coding	2406.63	2421.57	1013.37	1095.55
ENSG00000228526	1019.35	-1.1962	0.328742	-3.63871	0.000274004	0.00221972	MIR34AHG	chr1:9148011-9198906	lncRNA	1366.91	1484.58	615.729	628.815
ENSG00000103489	432.739	-1.19541	0.214338	-5.57724	2.4437e-08	4.87478e-07	XYLT1	chr16:17101769-17470960	protein_coding	341.726	325.513	154.957	135.268
ENSG00000155254	2808.02	-1.19402	0.0898139	-13.2944	2.49514e-40	9.78633e-38	MARVELD1	chr10:97713173-97718150	protein_coding	3301.97	3515.74	1420.03	1564.73
ENSG00000006283	29.3923	-1.19335	0.580061	-2.05728	0.039659	0.136612	CACNA1G	chr17:50560715-50627474	protein_coding	38.4312	39.5483	21.3168	12.1863
ENSG00000270195	64.2102	-1.19201	0.385803	-3.08968	0.00200371	0.012305	SLBP-DT	chr4:1712821-1715945	lncRNA	95.5588	110.532	51.6524	37.7776
ENSG00000178752	797.663	-1.19128	0.12561	-9.48396	2.44821e-21	2.24513e-19	ERFE	chr2:238158970-238168900	protein_coding	1187.21	1241.21	497.666	569.102
ENSG00000179776	51.5742	-1.18926	0.48118	-2.47155	0.0134527	0.0589952	CDH5	chr16:66366622-66404784	protein_coding	76.8625	55.7732	18.0373	41.4335
ENSG00000272405	1835.44	-1.18908	0.0962928	-12.3486	4.95908e-35	1.45318e-32	AL365181.3	chr1:156641666-156644887	lncRNA	2937.39	3076.65	1275.73	1364.87
ENSG00000198435	229.917	-1.18903	0.240077	-4.95271	7.31852e-07	1.10401e-05	NRARP	chr9:137299631-137302271	protein_coding	386.39	388.384	146.758	194.981
ENSG00000176533	91.5818	-1.18817	0.342165	-3.4725	0.000515629	0.00384932	GNG7	chr19:2511219-2702694	protein_coding	128.797	133.856	62.3108	52.4012
ENSG00000141738	82.1733	-1.18548	0.353548	-3.3531	0.000799119	0.00560924	GRB7	chr17:39737927-39747291	protein_coding	122.565	136.898	62.3108	51.1826
ENSG00000250479	419.44	-1.18538	0.163167	-7.26486	3.73438e-13	1.46019e-11	CHCHD10	chr22:23765834-23767972	protein_coding	578.546	583.083	238.585	274.193
ENSG00000167702	776.208	-1.1849	0.136415	-8.68597	3.75514e-18	2.57348e-16	KIFC2	chr8:144466043-144474202	protein_coding	1194.48	1097.21	500.126	508.17
ENSG00000284649	52.8407	-1.18361	0.488062	-2.42512	0.0153034	0.0653292	AC009093.8	chr16:29113050-29217860	transcribed_unprocessed_pseudogene	30.1218	58.8154	19.6771	19.4981
ENSG00000116396	47.6357	-1.18249	0.436991	-2.70598	0.00681026	0.0340099	KCNC4	chr1:110210314-110283100	protein_coding	79.9785	93.2934	38.5343	37.7776
ENSG00000232237	32.7795	-1.1819	0.534921	-2.20948	0.0271413	0.101816	ASCL5	chr1:201113953-201127184	protein_coding	61.2823	44.6186	21.3168	25.5913
ENSG00000142609	65.4647	-1.18151	0.416978	-2.83352	0.00460384	0.0245699	CFAP74	chr1:1921951-2003837	protein_coding	150.609	109.518	48.3728	67.0249
ENSG00000248698	209.006	-1.18036	0.224133	-5.26633	1.39178e-07	2.43195e-06	LINC01085	chr4:14111968-14140052	transcribed_processed_pseudogene	275.251	267.711	111.504	129.175
ENSG00000198723	32.8359	-1.179	0.523334	-2.25286	0.0242681	0.0933309	TEX45	chr19:7492976-7508450	protein_coding	49.8567	57.8013	25.4162	21.9354
ENSG00000255965	38.2356	-1.1773	0.593803	-1.98264	0.047408	0.15569	AC073916.1	chr12:124383381-124383510	processed_pseudogene	39.4699	57.8013	9.01867	35.3404
ENSG00000249087	137.927	-1.17585	0.279301	-4.20998	2.55397e-05	0.000271521	ZNF436-AS1	chr1:23368997-23371839	lncRNA	204.62	193.685	72.1493	106.021
ENSG00000280048	93.4025	-1.17525	0.330555	-3.5554	0.000377401	0.00291817	AC012409.5	chr15:96112628-96116051	TEC	111.139	133.856	48.3728	60.9317
ENSG00000160223	47.6985	-1.17501	0.451239	-2.60395	0.00921554	0.0434834	ICOSLG	chr21:44217014-44240966	protein_coding	85.1719	89.2371	36.0747	41.4335
ENSG00000171812	630.528	-1.17497	0.147426	-7.9699	1.58804e-15	8.19545e-14	COL8A2	chr1:36095239-36125222	protein_coding	848.603	990.735	385.343	431.396
ENSG00000286371	89.5359	-1.17479	0.326053	-3.60307	0.00031448	0.00249528	AC097450.1	chr4:147060613-147159068	lncRNA	174.499	148.053	78.7084	63.369
ENSG00000255050	46.978	-1.17297	0.482216	-2.43245	0.0149971	0.0643229	AC067930.4	chr8:143573490-143577397	lncRNA	85.1719	75.0403	24.5964	47.5267
ENSG00000286530	34.7912	-1.17211	0.520538	-2.25173	0.0243391	0.0935335	AC108057.1	chr2:157033837-157049716	lncRNA	59.2049	48.6748	27.8759	19.4981
ENSG00000172824	116.715	-1.1718	0.28257	-4.14693	3.36958e-05	0.000349488	CES4A	chr16:66988589-67009758	protein_coding	200.466	212.952	97.5656	85.3044
ENSG00000276757	59.5761	-1.1699	0.410852	-2.84751	0.00440629	0.0236992	RN7SL192P	chr19:11011708-11012006	misc_RNA	88.288	73.0122	31.9753	40.2149
ENSG00000055163	5048.79	-1.16799	0.105486	-11.0725	1.70615e-28	3.06314e-26	CYFIP2	chr5:157266079-157395595	protein_coding	8401.9	9122.47	3646	4157.98
ENSG00000282995	30.3995	-1.16687	0.572143	-2.03946	0.0414037	0.140946	FRG1EP	chr20:29480147-29497179	unprocessed_pseudogene	36.3539	63.8857	20.497	24.3727
ENSG00000162458	3240.53	-1.16671	0.0816762	-14.2846	2.73096e-46	1.48134e-43	FBLIM1	chr1:15756607-15786594	protein_coding	3076.58	3059.41	1341.32	1394.12
ENSG00000273312	77.9378	-1.16665	0.395832	-2.94735	0.0032051	0.0182349	AL121749.1	chr10:35604485-35608153	lncRNA	57.1275	59.8294	25.4162	26.8099
ENSG00000180777	338.163	-1.16529	0.191632	-6.08088	1.19526e-09	2.96709e-08	ANKRD30B	chr18:14728272-14854038	protein_coding	518.302	469.509	187.752	255.913
ENSG00000260260	181.288	-1.16448	0.236294	-4.92813	8.30223e-07	1.23559e-05	SNHG19	chr16:2154797-2155358	lncRNA	269.019	317.4	121.342	141.362
ENSG00000160886	152.815	-1.16378	0.289666	-4.01767	5.87762e-05	0.000577434	LY6K	chr8:142700111-142705127	protein_coding	250.322	292.049	145.119	95.0534
ENSG00000277387	52.4523	-1.16364	0.431452	-2.69702	0.00699627	0.0347483	MIR8058	chr16:82688931-82689019	miRNA	63.3596	61.8576	27.8759	28.0286
ENSG00000168334	38.5543	-1.16256	0.53329	-2.17997	0.0292598	0.108203	XIRP1	chr3:39183210-39192596	protein_coding	35.3152	35.492	14.7578	17.0609
ENSG00000275708	56.1709	-1.16235	0.465584	-2.49653	0.0125414	0.0556634	MIR3648-1	chr21:8208473-8208652	miRNA	47.7794	79.0965	25.4162	31.6845
ENSG00000074416	7762.46	-1.16185	0.0784615	-14.8079	1.30343e-49	9.23046e-47	MGLL	chr3:127689062-128052190	protein_coding	11018.3	12019.6	4952.07	5349.8
ENSG00000102854	147.608	-1.15396	0.257592	-4.4798	7.47122e-06	8.9718e-05	MSLN	chr16:760734-768865	protein_coding	292.908	274.81	120.522	135.268
ENSG00000171219	312.337	-1.15046	0.195709	-5.87843	4.14165e-09	9.38554e-08	CDC42BPG	chr11:64823052-64844653	protein_coding	485.065	545.563	199.231	268.099
ENSG00000259013	46.2764	-1.14981	0.537719	-2.1383	0.0324922	0.1174	AL118558.2	chr14:101969364-101969601	processed_pseudogene	70.6304	55.7732	34.4349	21.9354
ENSG00000104783	210.858	-1.14794	0.26907	-4.26635	1.987e-05	0.000216481	KCNN4	chr19:43766533-43781257	protein_coding	229.549	254.529	103.305	115.77
ENSG00000232530	65.2119	-1.14718	0.385255	-2.97772	0.00290399	0.0168298	LIF-AS1	chr22:30239194-30240538	lncRNA	94.5201	79.0965	39.3542	38.9963
ENSG00000120129	8169.84	-1.1463	0.0797081	-14.3812	6.7923e-47	4.02704e-44	DUSP1	chr5:172768096-172771195	protein_coding	12090.3	11201.3	4906.15	5625.21
ENSG00000257135	85.4099	-1.14386	0.351524	-3.25401	0.00113789	0.00759802	ODC1-DT	chr2:10448689-10457693	lncRNA	92.4427	123.715	42.6337	56.0571
ENSG00000273456	36.2445	-1.14344	0.57125	-2.00164	0.0453232	0.150687	AC064836.2	chr2:202374932-202375604	lncRNA	37.3926	64.8997	31.9753	13.405
ENSG00000253878	44.0254	-1.14281	0.46261	-2.47036	0.0134977	0.0591558	AC087752.3	chr8:94950037-94951396	lncRNA	59.2049	73.0122	26.2361	34.1217
ENSG00000110628	467.734	-1.14238	0.166255	-6.87128	6.36298e-12	2.10672e-10	SLC22A18	chr11:2899721-2925246	protein_coding	668.911	738.234	283.678	357.06
ENSG00000168427	28.7302	-1.1416	0.576106	-1.98157	0.0475271	0.155885	KLHL30	chr2:238138668-238152947	protein_coding	49.8567	43.6045	27.056	14.6236
ENSG00000228903	37.7752	-1.1406	0.571755	-1.99491	0.0460529	0.152398	RASA4CP	chr7:44026951-44041892	transcribed_unprocessed_pseudogene	42.586	63.8857	32.7952	14.6236
ENSG00000226380	1891.9	-1.13917	0.104786	-10.8714	1.57696e-27	2.61058e-25	AC016831.1	chr7:130876809-130913310	lncRNA	2629.94	2793.73	1176.53	1289.31
ENSG00000230666	43.9387	-1.13778	0.551644	-2.06252	0.0391585	0.135235	CEACAM22P	chr19:44537058-44620821	transcribed_unprocessed_pseudogene	51.9341	45.6326	14.7578	30.4658
ENSG00000172889	699.896	-1.13638	0.131293	-8.65531	4.91578e-18	3.34698e-16	EGFL7	chr9:136658856-136672678	protein_coding	1033.49	1143.86	512.424	476.486
ENSG00000187942	60.4782	-1.13494	0.449667	-2.52395	0.0116045	0.0522604	LDLRAD2	chr1:21812265-21825225	protein_coding	116.332	90.2512	31.9753	63.369
ENSG00000275216	119.051	-1.13426	0.302908	-3.74457	0.000180701	0.00153611	AL161431.1	chr13:109269634-109278512	lncRNA	194.234	194.699	89.3668	87.7416
ENSG00000232871	41.1082	-1.13393	0.503737	-2.25104	0.0243831	0.0936321	SEC1P	chr19:48638071-48682245	transcribed_unitary_pseudogene	52.9728	82.1387	37.7144	23.154
ENSG00000176428	84.169	-1.13222	0.348675	-3.24722	0.00116538	0.00776735	VPS37D	chr7:73667831-73672112	protein_coding	143.338	123.715	72.9692	47.5267
ENSG00000142623	55.474	-1.13146	0.411514	-2.74951	0.00596837	0.0304681	PADI1	chr1:17205128-17246007	protein_coding	93.4814	100.392	36.8945	52.4012
ENSG00000172828	454.343	-1.12997	0.1647	-6.86078	6.84873e-12	2.26168e-10	CES3	chr16:66961245-66975149	protein_coding	748.89	824.429	327.952	393.619
ENSG00000179862	236.975	-1.12973	0.208667	-5.41402	6.16255e-08	1.13682e-06	CITED4	chr1:40861054-40862363	protein_coding	351.075	385.342	157.417	180.358
ENSG00000178773	2705.22	-1.12948	0.0863884	-13.0745	4.60699e-39	1.65423e-36	CPNE7	chr16:89575758-89597246	protein_coding	4489.18	4680.89	2034.12	2160.64
ENSG00000154589	36.1397	-1.12793	0.535983	-2.10442	0.0353421	0.125193	LY96	chr8:73991392-74029079	protein_coding	54.0115	40.5623	24.5964	18.2795
ENSG00000285130	118.744	-1.12694	0.326475	-3.45185	0.000556764	0.00411425	AL358113.1	chr9:69035747-69255187	protein_coding	132.951	152.109	77.8885	51.1826
ENSG00000258177	37.6885	-1.12537	0.520234	-2.16319	0.0305265	0.111816	AC008149.1	chr12:96222797-96223973	lncRNA	48.8181	42.5904	25.4162	15.8422
ENSG00000135253	153.477	-1.12382	0.269584	-4.16871	3.06325e-05	0.000319797	KCP	chr7:128862042-128910719	protein_coding	234.742	260.613	113.963	113.333
ENSG00000197258	119.157	-1.12374	0.309913	-3.626	0.000287842	0.00231311	EIF4BP6	chr7:104667749-104669576	processed_pseudogene	155.802	161.235	64.7704	81.6485
ENSG00000090661	334.102	-1.12255	0.18213	-6.16344	7.11806e-10	1.8238e-08	CERS4	chr19:8206736-8262421	protein_coding	488.181	510.071	217.268	242.508
ENSG00000161896	152.625	-1.12249	0.267446	-4.19708	2.70376e-05	0.000285778	IP6K3	chr6:33721662-33746905	protein_coding	277.328	293.063	105.764	158.422
ENSG00000261103	211.205	-1.12088	0.224736	-4.98755	6.11496e-07	9.35182e-06	AC009063.3	chr16:83687779-83707811	lncRNA	250.322	294.077	123.802	126.738
ENSG00000164081	1071.65	-1.12076	0.119729	-9.36079	7.91403e-21	6.9096e-19	TEX264	chr3:51662693-51704323	protein_coding	1388.72	1604.24	723.953	649.532
ENSG00000267293	84.0378	-1.11965	0.351934	-3.18142	0.00146554	0.00945842	AC012569.1	chr18:46028306-46029829	processed_pseudogene	140.222	98.3636	51.6524	58.4944
ENSG00000185031	33.8694	-1.11963	0.516164	-2.16913	0.0300727	0.110535	SLC2A3P2	chr1:64984608-64986087	processed_pseudogene	50.8954	64.8997	28.6958	24.3727
ENSG00000261123	34.832	-1.11815	0.535544	-2.08788	0.0368088	0.129008	AC009065.5	chr16:2094830-2097026	lncRNA	45.702	51.717	16.3976	29.2472
ENSG00000184584	1185.67	-1.11601	0.128248	-8.70197	3.26164e-18	2.25957e-16	STING1	chr5:139475533-139482935	protein_coding	1876.9	1984.51	790.363	996.842
ENSG00000254614	72.8413	-1.11557	0.392623	-2.84133	0.00449263	0.024062	AP003068.2	chr11:65177606-65181834	lncRNA	85.1719	64.8997	28.6958	41.4335
ENSG00000229751	70.0635	-1.1151	0.417106	-2.67342	0.00750811	0.0367675	AC044781.1	chr10:13991815-14007526	lncRNA	82.0559	70.9841	38.5343	31.6845
ENSG00000256083	425.42	-1.11315	0.160876	-6.91932	4.53823e-12	1.53242e-10	AC090673.1	chr12:65934777-65948479	lncRNA	532.844	550.634	264.001	235.196
ENSG00000144485	273.138	-1.11296	0.233238	-4.77178	1.82601e-06	2.50956e-05	HES6	chr2:238238267-238240662	protein_coding	355.229	471.537	158.237	226.666
ENSG00000242493	31.9019	-1.11261	0.558654	-1.9916	0.0464152	0.153226	RN7SL37P	chr5:37246173-37246479	misc_RNA	37.3926	54.7591	19.6771	23.154
ENSG00000285051	184.976	-1.11201	0.236926	-4.69348	2.6859e-06	3.56266e-05	SLC7A14-AS1	chr3:170448639-170860993	lncRNA	319.914	273.796	130.361	145.017
ENSG00000285867	172.903	-1.11069	0.289179	-3.84083	0.000122618	0.00110033	BX470102.2	chr1:153586813-153606283	lncRNA	267.98	193.685	122.162	90.1789
ENSG00000260862	288.37	-1.10979	0.203254	-5.46009	4.75893e-08	8.98698e-07	AC099506.1	chr16:82773319-82829638	lncRNA	356.268	292.049	138.56	163.297
ENSG00000100889	1762.3	-1.10654	0.124748	-8.87024	7.2987e-19	5.45669e-17	PCK2	chr14:24094053-24110598	protein_coding	2288.22	2603.09	996.153	1282
ENSG00000135636	13882.2	-1.10633	0.0783068	-14.1281	2.54981e-45	1.2746e-42	DYSF	chr2:71453722-71686768	protein_coding	18330.7	19586.5	8173.37	9448.07
ENSG00000279903	64.6576	-1.10587	0.448491	-2.46576	0.0136721	0.0597356	SLC7A2-IT1	chr8:17500012-17500605	TEC	43.6247	61.8576	31.9753	15.8422
ENSG00000288554	31.3132	-1.10549	0.552808	-1.99977	0.0455254	0.151183	AC009063.4	chr16:83710179-83717898	lncRNA	43.6247	37.5202	17.2175	20.7168
ENSG00000138028	494.613	-1.10542	0.162514	-6.80201	1.03172e-11	3.32523e-10	CGREF1	chr2:27098889-27119128	protein_coding	798.747	653.054	330.411	344.873
ENSG00000189149	94.5889	-1.10408	0.326684	-3.37967	0.000725737	0.00516237	CRYM-AS1	chr16:21300849-21339037	transcribed_unitary_pseudogene	106.984	100.392	46.7331	49.964
ENSG00000189143	264.687	-1.10289	0.206303	-5.34599	8.99241e-08	1.6259e-06	CLDN4	chr7:73799542-73832690	protein_coding	393.661	439.087	179.553	209.605
ENSG00000279135	47.8875	-1.10256	0.506915	-2.17504	0.0296272	0.109244	AL512652.2	chr13:20712431-20714146	TEC	45.702	45.6326	27.056	14.6236
ENSG00000108511	30.6749	-1.10133	0.559927	-1.96692	0.049192	0.160146	HOXB6	chr17:48595751-48604992	protein_coding	42.586	44.6186	22.1367	18.2795
ENSG00000239739	58.313	-1.10111	0.412583	-2.66882	0.00761175	0.0372107	AC026316.2	chr3:170740351-170741365	lncRNA	103.868	91.2652	55.7518	34.1217
ENSG00000146038	494.07	-1.10005	0.358274	-3.07043	0.0021375	0.0129963	DCDC2	chr6:24171755-24358059	protein_coding	727.078	767.642	345.169	352.185
ENSG00000239697	119.669	-1.09991	0.282498	-3.8935	9.88074e-05	0.000909385	TNFSF12	chr17:7549058-7557890	protein_coding	174.499	163.263	76.2487	81.6485
ENSG00000185668	45.8391	-1.09989	0.491355	-2.23848	0.02519	0.0961207	POU3F1	chr1:38043829-38046793	protein_coding	47.7794	83.1528	22.9566	38.9963
ENSG00000166823	60.4983	-1.09893	0.417429	-2.63262	0.00847287	0.0406487	MESP1	chr15:89748661-89751310	protein_coding	114.255	76.0544	36.0747	53.6199
ENSG00000099260	2369.08	-1.09852	0.114462	-9.59724	8.21135e-22	7.92955e-20	PALMD	chr1:99646113-99694541	protein_coding	3069.31	3360.59	1434.79	1570.82
ENSG00000285868	86.7038	-1.09783	0.364806	-3.00934	0.00261813	0.0154237	AC008676.3	chr5:157341596-157460100	protein_coding	159.957	126.757	55.7518	79.2112
ENSG00000182168	56.6991	-1.09753	0.408494	-2.68676	0.0072148	0.035591	UNC5C	chr4:95162504-95549206	protein_coding	87.2493	81.1247	41.8138	36.559
ENSG00000164099	3480.53	-1.09444	0.112867	-9.69667	3.11503e-22	3.22824e-20	PRSS12	chr4:118280038-118353003	protein_coding	5715.87	5397.83	2381.75	2828.45
ENSG00000286892	46.5046	-1.09244	0.482897	-2.26226	0.0236812	0.0915713	AC084212.1	chr3:157579694-157587495	lncRNA	37.3926	60.8435	22.9566	23.154
ENSG00000131969	241.802	-1.09191	0.221181	-4.93674	7.94381e-07	1.1871e-05	ABHD12B	chr14:50872053-50904970	protein_coding	344.843	327.541	132.82	185.232
ENSG00000253893	59.9427	-1.09181	0.406674	-2.68474	0.00725866	0.035752	FAM85B	chr8:8167819-8226614	lncRNA	91.404	68.956	38.5343	36.559
ENSG00000129991	38.8526	-1.0909	0.511098	-2.13442	0.0328081	0.11822	TNNI3	chr19:55151767-55157773	protein_coding	61.2823	40.5623	21.3168	26.8099
ENSG00000176978	1228.11	-1.09006	0.109926	-9.91629	3.53646e-23	3.97174e-21	DPP7	chr9:137110546-137115177	protein_coding	2070.09	2081.86	900.227	1055.34
ENSG00000138696	206.576	-1.08896	0.221016	-4.92708	8.34689e-07	1.2415e-05	BMPR1B	chr4:94757955-95158448	protein_coding	303.295	343.766	160.696	142.58
ENSG00000288675	41.9387	-1.08888	0.476322	-2.28602	0.0222529	0.0876706	AP006621.6	chr11:797511-799190	protein_coding	49.8567	62.8716	26.2361	26.8099
ENSG00000071242	5738.6	-1.08793	0.0897507	-12.1217	8.11072e-34	2.19973e-31	RPS6KA2	chr6:166409364-166906451	protein_coding	7692.48	8301.08	3441.85	4090.95
ENSG00000186493	118.958	-1.08755	0.289106	-3.76177	0.000168713	0.00144626	C5orf38	chr5:2752131-2755397	lncRNA	222.278	191.657	98.3855	96.2721
ENSG00000110719	515.723	-1.08745	0.190044	-5.72211	1.05208e-08	2.237e-07	TCIRG1	chr11:68039025-68050895	protein_coding	711.497	742.291	345.169	338.78
ENSG00000251580	55.7401	-1.08543	0.420444	-2.58162	0.00983377	0.0458238	LINC02482	chr4:6648695-6673965	lncRNA	106.984	77.0684	45.0933	41.4335
ENSG00000154319	310.361	-1.0854	0.200816	-5.40496	6.48227e-08	1.19234e-06	FAM167A	chr8:11421476-11475908	protein_coding	350.036	348.836	168.075	160.86
ENSG00000158815	40.5751	-1.08537	0.492237	-2.20497	0.027456	0.1028	FGF17	chr8:22042398-22048809	protein_coding	69.5917	64.8997	32.7952	30.4658
ENSG00000286689	33.5491	-1.0852	0.525267	-2.066	0.0388281	0.134462	AC090946.1	chr3:15970003-15971253	lncRNA	44.6633	50.7029	22.9566	21.9354
ENSG00000244486	1080.88	-1.0852	0.108827	-9.97185	2.02422e-23	2.31415e-21	SCARF2	chr22:20424584-20437826	protein_coding	1347.17	1310.16	633.766	617.847
ENSG00000071967	11342.9	-1.08446	0.175008	-6.19665	5.76766e-10	1.49736e-08	CYBRD1	chr2:171522247-171558129	protein_coding	18676.5	18082.7	8315.21	9020.33
ENSG00000130881	389.948	-1.08373	0.170112	-6.37067	1.8821e-10	5.18726e-09	LRP3	chr19:33177603-33208864	protein_coding	536.999	530.352	272.2	229.103
ENSG00000139899	57.1653	-1.08288	0.438968	-2.46689	0.0136294	0.0595795	CBLN3	chr14:24426545-24430954	protein_coding	78.9399	56.7873	37.7144	25.5913
ENSG00000142765	186.192	-1.08104	0.226989	-4.76253	1.91183e-06	2.62043e-05	SYTL1	chr1:27342020-27353937	protein_coding	311.605	322.471	141.019	159.641
ENSG00000131080	2149.73	-1.07985	0.122964	-8.78178	1.60908e-18	1.15554e-16	EDA2R	chrX:66595637-66639298	protein_coding	3550.22	3392.02	1509.4	1779.21
ENSG00000186897	216.534	-1.07844	0.225573	-4.7809	1.74509e-06	2.40743e-05	C1QL4	chr12:49332409-49337188	protein_coding	253.438	222.079	117.243	107.24
ENSG00000277118	49.1417	-1.07762	0.443826	-2.42803	0.0151811	0.0649376	Metazoa_SRP	chr3:186076306-186076591	misc_RNA	59.2049	77.0684	36.0747	28.0286
ENSG00000160117	335.124	-1.0754	0.183334	-5.86582	4.4692e-09	1.00386e-07	ANKLE1	chr19:17281645-17287646	protein_coding	414.434	411.708	182.833	210.824
ENSG00000112706	62.0189	-1.07428	0.385306	-2.78813	0.0053014	0.027646	IMPG1	chr6:75921114-76072678	protein_coding	95.5588	103.434	52.4722	41.4335
ENSG00000168071	108.019	-1.07401	0.304567	-3.52635	0.00042133	0.00321694	CCDC88B	chr11:64340204-64357534	protein_coding	163.073	166.306	76.2487	80.4298
ENSG00000273771	55.7334	-1.07279	0.415325	-2.583	0.00979446	0.0456991	AC024337.2	chr15:96080713-96084584	lncRNA	64.3983	75.0403	34.4349	31.6845
ENSG00000004399	967.39	-1.07245	0.123387	-8.69176	3.56857e-18	2.45671e-16	PLXND1	chr3:129555214-129606676	protein_coding	1096.85	1290.9	550.959	586.163
ENSG00000142233	58.6794	-1.07151	0.407266	-2.63098	0.00851393	0.0407767	NTN5	chr19:48661407-48673081	protein_coding	93.4814	104.448	50.0126	43.8708
ENSG00000107130	2889.97	-1.0708	0.0863672	-12.3982	2.67128e-35	7.91881e-33	NCS1	chr9:130172404-130237303	protein_coding	3918.95	4292.51	1991.49	1915.69
ENSG00000256897	222.694	-1.06984	0.228574	-4.6805	2.86171e-06	3.77426e-05	AC018410.1	chr11:47220218-47221751	lncRNA	367.694	338.695	142.659	196.2
ENSG00000099365	600.878	-1.06963	0.136966	-7.80951	5.74112e-15	2.77205e-13	STX1B	chr16:30989256-31010638	protein_coding	783.166	790.965	371.405	378.995
ENSG00000181284	68.6873	-1.06872	0.382665	-2.79284	0.00522483	0.0273178	TMEM102	chr17:7435435-7437679	protein_coding	97.6361	92.2793	54.112	35.3404
ENSG00000138463	1261.66	-1.06865	0.115605	-9.24395	2.3757e-20	2.0055e-18	SLC49A4	chr3:122795069-122881139	protein_coding	1701.36	1680.29	801.022	811.61
ENSG00000207622	42.062	-1.06835	0.482944	-2.21216	0.0269556	0.101283	MIR619	chr12:108836908-108837006	miRNA	54.0115	50.7029	28.6958	20.7168
ENSG00000149948	29095.1	-1.06819	0.067147	-15.9083	5.55166e-57	6.43336e-54	HMGA2	chr12:65824460-65966291	protein_coding	28842.1	27696	13856	13102.7
ENSG00000196547	3099.46	-1.06763	0.0815016	-13.0995	3.3154e-39	1.20747e-36	MAN2A2	chr15:90902218-90922584	protein_coding	4762.36	5136.2	2305.5	2420.21
ENSG00000134574	3940.06	-1.06744	0.0883188	-12.0862	1.24958e-33	3.35334e-31	DDB2	chr11:47214465-47239217	protein_coding	6523.96	6332.79	2813	3330.53
ENSG00000163581	43.0641	-1.06586	0.475211	-2.24292	0.0249018	0.0952221	SLC2A2	chr3:170996347-171026743	protein_coding	88.288	54.7591	31.9753	36.559
ENSG00000198732	8076.65	-1.06541	0.0688122	-15.4828	4.53143e-54	3.85081e-51	SMOC1	chr14:69854131-70032366	protein_coding	12620	13027.6	5900.67	6361.27
ENSG00000166165	1731.88	-1.06488	0.0967209	-11.0099	3.42491e-28	5.93978e-26	CKB	chr14:103519667-103522833	protein_coding	2285.1	2286.7	1085.52	1100.43
ENSG00000235194	547.341	-1.06302	0.144563	-7.35331	1.93363e-13	7.82475e-12	PPP1R3E	chr14:23295652-23302859	protein_coding	841.333	952.201	420.598	438.708
ENSG00000115107	2022.61	-1.06245	0.11421	-9.30259	1.37066e-20	1.18053e-18	STEAP3	chr2:119223831-119265652	protein_coding	2325.61	2717.68	1082.24	1339.28
ENSG00000184363	39.9039	-1.0611	0.488309	-2.173	0.0297803	0.109698	PKP3	chr11:392614-404908	protein_coding	66.4757	56.7873	31.9753	26.8099
ENSG00000285103	62.0319	-1.06043	0.394048	-2.69112	0.00712119	0.0352657	AL451123.1	chr9:27529085-27543902	lncRNA	112.178	86.1949	44.2735	51.1826
ENSG00000124098	2273.18	-1.05855	0.126956	-8.33794	7.55967e-17	4.48201e-15	FAM210B	chr20:56358974-56368663	protein_coding	3585.53	3597.88	1616.8	1835.26
ENSG00000124212	1926.21	-1.05815	0.0961703	-11.0029	3.70082e-28	6.37492e-26	PTGIS	chr20:49503874-49568137	protein_coding	1527.9	1583.96	751.829	742.148
ENSG00000158806	131.119	-1.05766	0.283204	-3.73462	0.000187995	0.00159122	NPM2	chr8:22024125-22036897	protein_coding	176.576	230.191	86.9072	109.677
ENSG00000117115	286.422	-1.0562	0.209255	-5.04743	4.47786e-07	7.11268e-06	PADI2	chr1:17066761-17119451	protein_coding	554.656	490.804	207.429	298.565
ENSG00000262877	94.6332	-1.0561	0.332009	-3.18095	0.00146792	0.00946492	AC110285.2	chr17:81388126-81390319	lncRNA	127.758	167.32	81.168	59.7131
ENSG00000151617	1375.28	-1.05573	0.143766	-7.34342	2.08209e-13	8.38561e-12	EDNRA	chr4:147480917-147544954	protein_coding	1962.07	1774.6	844.475	955.409
ENSG00000243130	43.4418	-1.05531	0.466948	-2.26002	0.02382	0.0920102	PSG11	chr19:43007656-43026474	protein_coding	73.7464	92.2793	35.2548	45.0894
ENSG00000146678	422.011	-1.05469	0.164924	-6.39501	1.60536e-10	4.46315e-09	IGFBP1	chr7:45888360-45893660	protein_coding	528.689	571.929	256.622	274.193
ENSG00000077943	137.212	-1.05436	0.274591	-3.83975	0.000123158	0.0011044	ITGA8	chr10:15513954-15719922	protein_coding	152.686	151.095	79.5282	65.8062
ENSG00000261324	47.801	-1.05433	0.448365	-2.35149	0.0186983	0.0764491	AC010168.2	chr12:14762504-14767931	lncRNA	58.1662	69.97	34.4349	26.8099
ENSG00000229152	671.396	-1.05412	0.146898	-7.17585	7.18598e-13	2.73432e-11	ANKRD10-IT1	chr13:110894639-110899172	lncRNA	1087.5	1033.33	519.803	500.858
ENSG00000266405	44.1651	-1.05351	0.472924	-2.22765	0.0259039	0.0981851	CBX3P2	chr18:2652170-2655395	transcribed_processed_pseudogene	55.0502	77.0684	35.2548	28.0286
ENSG00000198753	754.451	-1.05074	0.152133	-6.90675	4.95878e-12	1.66122e-10	PLXNB3	chrX:153764196-153779346	protein_coding	1201.76	1151.97	473.07	669.03
ENSG00000005884	53833.3	-1.05012	0.0721991	-14.5448	6.30073e-48	4.22712e-45	ITGA3	chr17:50055968-50090481	protein_coding	80643.3	85516.5	37490.6	42763.1
ENSG00000003989	9458.7	-1.04796	0.0650764	-16.1036	2.40674e-58	2.92178e-55	SLC7A2	chr8:17497088-17570573	protein_coding	6416.98	6420	3113.9	3094.11
ENSG00000159388	2392.06	-1.04663	0.123494	-8.47515	2.34777e-17	1.46342e-15	BTG2	chr1:203305491-203309602	protein_coding	3646.81	3921.36	1720.93	1946.16
ENSG00000157111	620.223	-1.04585	0.170262	-6.1426	8.11839e-10	2.06146e-08	TMEM171	chr5:73120569-73131809	protein_coding	539.076	772.712	332.051	302.221
ENSG00000213970	71.2547	-1.04526	0.400797	-2.60795	0.00910863	0.0430906	AC006122.1	chr12:4323724-4324811	transcribed_processed_pseudogene	76.8625	147.038	58.2114	49.964
ENSG00000287277	232.504	-1.0445	0.209236	-4.99197	5.97655e-07	9.1538e-06	AL392086.3	chr10:6824275-7118469	lncRNA	458.059	404.609	191.852	227.885
ENSG00000111199	150.833	-1.04273	0.272567	-3.8256	0.000130452	0.00116041	TRPV4	chr12:109783087-109833406	protein_coding	155.802	151.095	74.609	74.3367
ENSG00000076351	354.862	-1.04272	0.188902	-5.51993	3.39141e-08	6.60005e-07	SLC46A1	chr17:28394642-28407197	protein_coding	598.281	455.312	247.603	264.444
ENSG00000117245	127.051	-1.042	0.288468	-3.61218	0.000303635	0.00241676	KIF17	chr1:20664014-20718017	protein_coding	192.156	183.545	81.168	102.365
ENSG00000170275	9462.4	-1.04187	0.0758554	-13.7349	6.2735e-43	2.8059e-40	CRTAP	chr3:33114014-33147773	protein_coding	14067.9	14367.2	6834.51	6977.9
ENSG00000200488	588.084	-1.04011	0.475482	-2.18749	0.0287067	0.10659	RN7SKP203	chr2:76445079-76445410	misc_RNA	560.888	1271.63	419.778	471.611
ENSG00000259363	260.189	-1.03832	0.214182	-4.84786	1.24797e-06	1.7844e-05	AC090825.1	chr15:99805793-99916818	lncRNA	334.456	378.244	186.112	159.641
ENSG00000261474	76.6472	-1.03776	0.398319	-2.60534	0.00917835	0.0433561	AC026471.4	chr16:31449535-31453493	lncRNA	82.0559	131.828	38.5343	67.0249
ENSG00000111275	347.689	-1.03653	0.179969	-5.75949	8.43685e-09	1.82588e-07	ALDH2	chr12:111766887-111817532	protein_coding	440.401	464.439	204.15	238.852
ENSG00000164070	6773.91	-1.03616	0.0768175	-13.4886	1.82498e-41	7.38508e-39	HSPA4L	chr4:127781821-127840733	protein_coding	9017.84	8563.72	4354.38	4216.47
ENSG00000173535	185.233	-1.03571	0.231236	-4.47903	7.49813e-06	8.99564e-05	TNFRSF10C	chr8:23102921-23117445	protein_coding	294.986	325.513	139.379	164.516
ENSG00000135722	87.9687	-1.03423	0.388391	-2.66285	0.00774826	0.0377622	FBXL8	chr16:67159932-67164570	protein_coding	106.984	135.884	37.7144	82.8671
ENSG00000247950	40.0565	-1.0336	0.491202	-2.10423	0.0353583	0.125233	SEC24B-AS1	chr4:109347475-109433817	lncRNA	57.1275	45.6326	27.8759	21.9354
ENSG00000259083	51.0325	-1.03255	0.450135	-2.29387	0.0217981	0.0863055	AL132639.3	chr14:39174885-39175880	lncRNA	61.2823	69.97	23.7765	41.4335
ENSG00000276786	55.6836	-1.03063	0.40945	-2.51711	0.0118323	0.0530613	BX640515.1	chr20:61369879-61370855	lncRNA	75.8238	76.0544	37.7144	36.559
ENSG00000197872	2514.54	-1.02925	0.100623	-10.2287	1.47449e-24	1.88898e-22	CYRIA	chr2:16549459-16666331	protein_coding	3064.11	3185.16	1391.33	1678.06
ENSG00000228919	58.1926	-1.02757	0.415935	-2.47051	0.0134922	0.0591419	AC097381.1	chr4:7939001-7940296	lncRNA	68.553	62.8716	29.5156	35.3404
ENSG00000232457	41.992	-1.02564	0.49494	-2.07226	0.0382412	0.132932	SLC16A6P1	chr17:64953683-64956546	transcribed_unprocessed_pseudogene	49.8567	63.8857	24.5964	31.6845
ENSG00000259807	1078.36	-1.02542	0.116015	-8.8387	9.68376e-19	7.11463e-17	AC009093.1	chr16:29215385-29221040	lncRNA	927.543	961.327	478.809	447.239
ENSG00000187550	209.596	-1.02538	0.239652	-4.27862	1.88053e-05	0.000206115	SBK2	chr19:55528611-55537133	protein_coding	341.726	367.089	140.199	210.824
ENSG00000204653	49.2595	-1.02375	0.437125	-2.342	0.0191806	0.0780262	ASPDH	chr19:50511600-50514690	protein_coding	91.404	63.8857	38.5343	37.7776
ENSG00000187800	1289.23	-1.02282	0.10741	-9.52255	1.68979e-21	1.5838e-19	PEAR1	chr1:156893698-156916434	protein_coding	1948.57	1905.42	910.065	989.531
ENSG00000123329	114.829	-1.02191	0.309194	-3.30507	0.000949533	0.00650212	ARHGAP9	chr12:57472264-57488814	protein_coding	166.189	158.193	63.9505	97.4907
ENSG00000146700	47.7978	-1.02156	0.460677	-2.21752	0.0265878	0.100182	SSC4D	chr7:76389334-76409697	protein_coding	62.3209	63.8857	22.9566	40.2149
ENSG00000285018	58.1075	-1.01901	0.448629	-2.27139	0.0231234	0.0900561	AC245140.3	chrX:154374595-154376934	lncRNA	70.6304	77.0684	38.5343	34.1217
ENSG00000197301	7792.13	-1.018	0.0663369	-15.3459	3.77434e-53	3.10397e-50	HMGA2-AS1	chr12:65851340-65882167	lncRNA	9933.96	9875.91	4966.83	4812.38
ENSG00000157570	174.041	-1.01795	0.261897	-3.88682	0.000101567	0.000933769	TSPAN18	chr11:44726465-44932423	protein_coding	132.951	140.954	59.8512	76.7739
ENSG00000277287	329.456	-1.01789	0.198811	-5.11987	3.0574e-07	5.01579e-06	AL109976.1	chr20:3239705-3245382	lncRNA	550.502	552.662	234.485	313.189
ENSG00000201654	42.7046	-1.01773	0.493914	-2.06054	0.0393472	0.135703	RNU6-7	chr14:32202045-32202151	snRNA	58.1662	60.8435	26.2361	32.9031
ENSG00000116514	1906.8	-1.01703	0.0995666	-10.2145	1.7071e-24	2.16521e-22	RNF19B	chr1:32936445-32964809	protein_coding	2559.31	2571.65	1165.05	1377.06
ENSG00000269378	38.8572	-1.01653	0.498768	-2.03808	0.0415417	0.141303	ITGB1P1	chr19:14621634-14622242	processed_pseudogene	55.0502	44.6186	23.7765	25.5913
ENSG00000105612	1006.88	-1.01628	0.114482	-8.87721	6.85586e-19	5.14068e-17	DNASE2	chr19:12875209-12881466	protein_coding	1365.87	1463.29	690.338	709.245
ENSG00000145777	691.767	-1.01608	0.145276	-6.99417	2.6684e-12	9.37197e-11	TSLP	chr5:111070062-111078026	protein_coding	956.626	907.582	459.952	461.862
ENSG00000196975	2054.31	-1.01569	0.0965964	-10.5148	7.38291e-26	1.05151e-23	ANXA4	chr2:69644425-69827112	protein_coding	3096.31	3095.92	1459.38	1607.38
ENSG00000245067	133.544	-1.0155	0.280005	-3.62671	0.000287056	0.00230786	IGFBP7-AS1	chr4:57109762-57207459	lncRNA	151.648	142.982	70.5096	75.5553
ENSG00000278456	124.07	-1.01504	0.279708	-3.62894	0.000284591	0.00229093	AC015712.7	chr15:100888472-100889106	lncRNA	184.885	225.121	95.1059	108.458
ENSG00000135678	954.631	-1.01338	0.136615	-7.41773	1.19145e-13	4.95509e-12	CPM	chr12:68842197-68971570	protein_coding	1710.71	1302.05	728.052	765.302
ENSG00000213889	36.8908	-1.01267	0.510458	-1.98384	0.0472734	0.155328	PPM1N	chr19:45488777-45502510	protein_coding	46.7407	68.956	23.7765	34.1217
ENSG00000228436	118.329	-1.0124	0.290012	-3.4909	0.000481404	0.00361926	AL139260.1	chr1:38859912-38965038	lncRNA	179.692	163.263	83.6276	86.523
ENSG00000100316	55521.7	-1.01166	0.0806272	-12.5474	4.10931e-36	1.29337e-33	RPL3	chr22:39312882-39320389	protein_coding	80080.3	83407.3	37773.5	43321.2
ENSG00000220323	238.399	-1.01073	0.220233	-4.58938	4.44559e-06	5.60791e-05	H2BC19P	chr1:149842875-149846486	transcribed_unprocessed_pseudogene	276.289	345.794	167.255	140.143
ENSG00000106034	204.599	-1.01067	0.237524	-4.25502	2.09026e-05	0.000226569	CPED1	chr7:120988697-121297442	protein_coding	254.477	214.98	100.845	134.05
ENSG00000288575	45.4634	-1.01053	0.453709	-2.22726	0.0259299	0.0982546	AL159996.1	chr9:86751297-86758347	lncRNA	56.0888	75.0403	31.1554	34.1217
ENSG00000174307	1974.07	-1.01039	0.0959778	-10.5274	6.46127e-26	9.25414e-24	PHLDA3	chr1:201464278-201469237	protein_coding	2652.79	2962.06	1337.22	1453.83
ENSG00000135842	7659.44	-1.00983	0.0941858	-10.7217	8.04825e-27	1.24353e-24	NIBAN1	chr1:184790724-184974508	protein_coding	10652.7	11085.7	4997.98	5804.35
ENSG00000131650	81.9074	-1.00969	0.375164	-2.69133	0.00711688	0.0352511	KREMEN2	chr16:2964216-2968383	protein_coding	97.6361	120.673	39.3542	70.6808
ENSG00000230739	74.6191	-1.00634	0.372153	-2.70411	0.00684877	0.0341755	AL392003.2	chr1:162824795-162849467	unprocessed_pseudogene	111.139	106.476	55.7518	52.4012
ENSG00000186998	45.73	-1.00609	0.508261	-1.97947	0.0477627	0.156532	EMID1	chr22:29205896-29259597	protein_coding	69.5917	57.8013	29.5156	34.1217
ENSG00000116096	256.006	-1.00589	0.208378	-4.82722	1.38454e-06	1.95337e-05	SPR	chr2:72887382-72892158	protein_coding	316.798	310.302	144.299	169.39
ENSG00000229915	73.1192	-1.0058	0.380889	-2.64067	0.00827433	0.0398237	AC016999.1	chr2:238427077-238427729	lncRNA	105.946	94.3074	37.7144	63.369
ENSG00000146674	11322.1	-1.00386	0.0844895	-11.8815	1.47716e-32	3.76588e-30	IGFBP3	chr7:45912245-45921874	protein_coding	13198.5	13292.3	6638.56	6570.87
ENSG00000012171	1196.37	-1.00373	0.131012	-7.66135	1.83989e-14	8.34628e-13	SEMA3B	chr3:50267558-50277546	protein_coding	2141.76	2101.13	948.6	1172.33
ENSG00000225339	89.714	-1.0037	0.335221	-2.99413	0.00275226	0.0160857	AL354740.1	chr6:34248535-34286768	lncRNA	119.448	119.659	54.112	65.8062
ENSG00000156804	884.616	-1.00366	0.124458	-8.06427	7.36757e-16	4.02203e-14	FBXO32	chr8:123497889-123541206	protein_coding	1305.62	1393.32	690.338	654.406
ENSG00000112245	59.4116	-1.00179	0.463781	-2.16006	0.0307683	0.112411	PTP4A1	chr6:63521746-63583436	protein_coding	49.8567	110.532	37.7144	42.6522
ENSG00000238279	42.8354	-1.00112	0.45799	-2.18591	0.0288222	0.106926	BX470102.1	chr1:153533603-153535115	lncRNA	62.3209	76.0544	36.0747	32.9031
ENSG00000157551	62.4259	-1.00061	0.428695	-2.33409	0.0195908	0.0792901	KCNJ15	chr21:38155549-38307357	protein_coding	48.8181	87.209	36.0747	31.6845
